# Supplementary material for: Computationally-Guided Development of a Stromal Inflammation Histologic Biomarker in Lung Squamous Cell Carcinoma
Source: Sci Rep. 2018 Mar 2;8:3941. doi: 10.1038/s41598-018-22254-4 (PMC5834457; doi:10.1038/s41598-018-22254-4)
Supplement: Supplementary file 2 — List of genes most strongly correlated with SI score [file 41598_2018_22254_MOESM2_ESM.xlsx]

## Sheet: SAM.Output.Inflammation.RNAseq
	Row	Gene ID	Gene Name	Score(d)	Numerator(r)	Denominator(s+s0)	q-value(%)
1	6216	FASLG	FASLG	6.37462	60.7188	9.52509	0
2	4488	CXCR3	CXCR3	6.16981	154.176	24.9888	0
3	16084	SLAMF7	SLAMF7	5.86941	1735.48	295.682	0
4	16050	SIRPG	SIRPG	5.71405	127.439	22.3028	0
5	16079	SLA2	SLA2	5.55978	124.669	22.4233	0
6	3383	CD8A	CD8A	5.52804	649.423	117.478	0
7	11465	MYO7A	MYO7A	5.49039	341.022	62.1126	0
8	3334	CD2	CD2	5.45888	536.342	98.2514	0
9	9198	KLRK1	KLRK1	5.44448	152.917	28.0865	0
10	18016	TIFAB	TIFAB	5.44112	32.2143	5.92054	0
11	11898	NKG7	NKG7	5.34381	439.831	82.3067	0
12	3386	CD96	CD96	5.32444	296.944	55.77	0
13	4484	CXCL9	CXCL9	5.28095	4163.99	788.493	0
14	7326	GPR174	GPR174	5.27324	27.7342	5.25942	0
15	4491	CXCR6	CXCR6	5.16759	264.935	51.2686	0
16	3281	CCR5	CCR5	5.16592	291.179	56.3653	0
17	7590	GZMH	GZMH	5.13317	183.343	35.7172	0
18	13521	PLA2G2D	PLA2G2D	5.07259	501.769	98.9177	0
19	14039	PRF1	PRF1	5.00621	493.478	98.5732	0
20	7591	GZMK	GZMK	4.9717	229.18	46.0969	0
21	8293	IFNG	IFNG	4.95993	48.895	9.85801	0
22	7589	GZMB	GZMB	4.93856	539.793	109.302	0
23	4267	CRTAM	CRTAM	4.88656	61.0319	12.4897	0
24	18612	TRAT1	TRAT1	4.87562	57.5463	11.8029	0
25	17768	TBX21	TBX21	4.87519	45.3542	9.30305	0
26	14456	PYHIN1	PYHIN1	4.82706	68.1048	14.1089	0
27	7588	GZMA	GZMA	4.81031	471.94	98.1102	0
28	6085	FAM46C	FAM46C	4.77286	1253.97	262.729	0
29	18025	TIGIT	TIGIT	4.72737	183.518	38.8203	0
30	8440	IL4I1	IL4I1	4.6713	469.354	100.476	0
31	20347	ZNF683	ZNF683	4.66723	121.367	26.0041	0
32	3349	CD3D	CD3D	4.63676	282.99	61.0318	0
33	99	ABCD2	ABCD2	4.62345	29.8027	6.446	0
34	9383	LAG3	LAG3	4.61189	276.087	59.8642	0
35	3352	CD3G	CD3G	4.60658	68.4806	14.8658	0
36	8584	IRF4	IRF4	4.59237	399.549	87.0029	0
37	3325	CD247	CD247	4.59084	187.456	40.8327	0
38	9432	LAX1	LAX1	4.58238	187.89	41.0028	0
39	14371	PTPN22	PTPN22	4.57264	139.377	30.4806	0
40	6338	FCRL6	FCRL6	4.55738	30.9426	6.78956	0
41	15939	SH2D1A	SH2D1A	4.54108	141.452	31.1493	0
42	19758	ZBP1	ZBP1	4.52641	135.548	29.946	0
43	940	ARHGAP26	ARHGAP26	4.50452	435.661	96.7164	0
44	16265	SLC2A5	SLC2A5	4.46053	230.134	51.5935	0
45	7416	GRB2	GRB2	4.45915	1347.81	302.257	0
46	18187	TMEM149	TMEM149	4.44725	225.68	50.7459	0
47	13446	PIM2	PIM2	4.43972	1853.14	417.4	0
48	3348	CD38	CD38	4.43163	235.451	53.1298	0
49	18424	TNFRSF17	TNFRSF17	4.43095	132.215	29.839	0
50	8653	ITGB7	ITGB7	4.4282	331.43	74.8454	0
51	3351	CD3E	CD3E	4.38048	583.285	133.155	0
52	4434	CTSW	CTSW	4.37971	280.099	63.9539	0
53	14389	PTPRJ	PTPRJ	4.34839	513.241	118.03	0
54	500	AKAP5	AKAP5	4.33165	73.7417	17.0239	0
55	3241	CCL4	CCL4	4.33037	291.181	67.2415	0
56	3420	CDC42SE2	CDC42SE2	4.3135	720.631	167.064	0
57	3278	CCR2	CCR2	4.28787	121.423	28.3177	0
58	2550	C5orf20	C5orf20	4.28107	38.2485	8.93432	0
59	9477	LCP2	LCP2	4.27338	495.093	115.855	0
60	3376	CD7	CD7	4.2721	349.423	81.7919	0
61	8430	IL2RB	IL2RB	4.26298	659.519	154.709	0
62	10196	LOC96610	LOC96610	4.24478	119679	28194.4	0
63	6445	FKBP11	FKBP11	4.22424	760.929	180.134	0
64	9189	KLRB1	KLRB1	4.2236	83.8603	19.8552	0
65	8431	IL2RG	IL2RG	4.22086	1156.76	274.059	0
66	13125	PDCD1	PDCD1	4.16622	114.165	27.4025	0
67	16085	SLAMF8	SLAMF8	4.16136	665.717	159.976	0
68	3882	CLEC6A	CLEC6A	4.14507	9.63063	2.32339	0
69	7179	GNLY	GNLY	4.14493	371.823	89.7055	0
70	12830	P2RY10	P2RY10	4.14332	66.5076	16.0518	0
71	16082	SLAMF1	SLAMF1	4.13561	87.8365	21.2391	0
72	10800	MEI1	MEI1	4.13043	190.194	46.0471	0
73	16970	SNX20	SNX20	4.1207	85.7112	20.8002	0
74	3330	CD27	CD27	4.09669	416.462	101.658	0
75	5618	EOMES	EOMES	4.08964	52.5679	12.8539	0
76	4867	DERL3	DERL3	4.08204	1155.83	283.151	0
77	8389	IL18BP	IL18BP	4.05845	306.194	75.4461	0
78	14253	PSMB10	PSMB10	4.05316	886.02	218.6	0
79	3370	CD6	CD6	4.044	297.358	73.5307	0
80	8579	IRF1	IRF1	4.03524	1486.46	368.369	0
81	10905	MGC29506	MGC29506	4.02238	1680.78	417.858	0
82	13610	PLEK	PLEK	4.01607	894.06	222.621	0
83	8608	ISG20	ISG20	4.01091	477.807	119.127	0
84	9092	KIR3DL2	KIR3DL2	4.00961	9.16663	2.28616	0
85	16456	SLFN12L	SLFN12L	4.00634	18.7167	4.67177	0
86	18367	TMIGD2	TMIGD2	3.98085	14.1369	3.55122	0
87	20434	ZNF80	ZNF80	3.9757	17.0604	4.29118	0
88	17364	STAT1	STAT1	3.96948	6223.77	1567.9	0
89	8347	IGSF6	IGSF6	3.94677	194.415	49.2592	0
90	16083	SLAMF6	SLAMF6	3.91852	236.535	60.3634	0
91	6902	GBP4	GBP4	3.91775	1430.79	365.207	0
92	8691	JAK2	JAK2	3.91493	341.426	87.2111	0
93	18079	TLR8	TLR8	3.91273	152.338	38.934	0
94	3366	CD5	CD5	3.91153	212.604	54.3532	0
95	6638	FOXP3	FOXP3	3.90237	112.266	28.7687	0
96	872	APOL6	APOL6	3.89981	1229.81	315.351	0
97	12079	NR1H3	NR1H3	3.89712	483.242	124	0
98	869	APOL3	APOL3	3.89319	582.836	149.707	0
99	19654	XBP1	XBP1	3.88518	5181.26	1333.6	0
100	8639	ITGAL	ITGAL	3.87981	847.575	218.458	0
101	11927	NLRC5	NLRC5	3.87825	874.305	225.438	0
102	9194	KLRD1	KLRD1	3.87713	111.267	28.6982	0
103	9580	LILRB4	LILRB4	3.87016	740.245	191.27	0
104	19034	UBASH3A	UBASH3A	3.87007	63.5267	16.4149	0
105	9088	KIR2DL3	KIR2DL3	3.86985	7.00512	1.81018	0
106	8221	ICAM3	ICAM3	3.86596	468.149	121.095	0
107	8638	ITGAE	ITGAE	3.85844	259.923	67.3647	0
108	8413	IL21R	IL21R	3.85664	233.222	60.4729	0
109	11456	MYO1F	MYO1F	3.85429	476.891	123.73	0.671248
110	15485	SAMD3	SAMD3	3.84358	37.5844	9.7785	0.671248
111	3240	CCL4L2	CCL4L2	3.83749	142.881	37.2328	0.671248
112	6429	FICD	FICD	3.83722	29.8159	7.77018	0.671248
113	7592	GZMM	GZMM	3.81811	63.9802	16.757	0.671248
114	8451	IL9R	IL9R	3.81168	12.1311	3.18263	0.671248
115	18985	TXNDC11	TXNDC11	3.81161	648.766	170.208	0.671248
116	1405	BATF	BATF	3.81009	153.583	40.3095	0.671248
117	8363	IL10RA	IL10RA	3.80633	714.818	187.797	0.671248
118	4613	CYTH4	CYTH4	3.79792	363.129	95.6128	0.671248
119	8391	IL18RAP	IL18RAP	3.78299	42.0409	11.1132	0.671248
120	9577	LILRB1	LILRB1	3.78158	217.531	57.5239	0.671248
121	7410	GRAP2	GRAP2	3.76299	59.3667	15.7764	0.671248
122	129	ABI3	ABI3	3.74344	207.592	55.4547	0.671248
123	7697	HCST	HCST	3.72357	165.56	44.4626	0.671248
124	14896	RGL4	RGL4	3.71978	17.892	4.80997	0.671248
125	16017	SIGLEC10	SIGLEC10	3.71893	325.425	87.5051	0.671248
126	3324	CD244	CD244	3.71237	64.2528	17.3078	0.671248
127	3284	CCR8	CCR8	3.70951	16.4341	4.43026	0.671248
128	12833	P2RY13	P2RY13	3.70161	97.5553	26.3548	0.671248
129	3242	CCL5	CCL5	3.67365	1788.9	486.954	0.671248
130	291	ADAM6	ADAM6	3.65547	218467	59764.3	0.671248
131	6509	FLJ40330	FLJ40330	3.65167	204.342	55.9584	0.671248
132	3944	CMKLR1	CMKLR1	3.64672	325.903	89.369	0.671248
133	5761	EVI2B	EVI2B	3.61928	489.905	135.36	1.24591
134	14383	PTPRC	PTPRC	3.61537	1388.86	384.154	1.24591
135	9537	LGALS9	LGALS9	3.60301	1539.19	427.196	1.24591
136	6826	GALM	GALM	3.59902	282.404	78.467	1.24591
137	18693	TRIM69	TRIM69	3.59753	30.0663	8.35749	1.24591
138	6903	GBP5	GBP5	3.58098	1470.61	410.673	1.24591
139	9407	LAP3	LAP3	3.57922	1182.18	330.289	1.24591
140	7017	GIMAP4	GIMAP4	3.56623	421.72	118.254	1.24591
141	16027	SIGLEC8	SIGLEC8	3.55586	57.741	16.2383	1.24591
142	8370	IL12RB1	IL12RB1	3.55475	94.8874	26.6932	1.24591
143	7018	GIMAP5	GIMAP5	3.54536	349.178	98.4888	1.24591
144	10291	LRRC25	LRRC25	3.52795	148.952	42.2206	1.24591
145	7019	GIMAP6	GIMAP6	3.52243	281.88	80.0241	1.69786
146	16058	SIT1	SIT1	3.52035	122.021	34.6618	1.69786
147	1505	BHLHA15	BHLHA15	3.51852	15.6426	4.44578	1.69786
148	8647	ITGB2	ITGB2	3.51678	2686.79	763.992	1.69786
149	9760	LOC100233209	LOC100233209	3.51392	43.0753	12.2585	1.69786
150	3876	CLEC4E	CLEC4E	3.50737	88.4834	25.2278	1.69786
151	13454	PIP4K2A	PIP4K2A	3.50609	459.47	131.049	1.69786
152	12822	P2RX1	P2RX1	3.47762	86.9136	24.9923	1.69786
153	11615	NCKAP1L	NCKAP1L	3.47592	544.861	156.753	1.69786
154	3883	CLEC7A	CLEC7A	3.45807	633.897	183.309	1.69786
155	6337	FCRL5	FCRL5	3.45314	566.43	164.033	1.69786
156	11612	NCF4	NCF4	3.44271	239.025	69.4293	1.69786
157	4534	CYBA	CYBA	3.44213	1643.61	477.499	1.69786
158	163	ACBD5	ACBD5	3.44067	254.711	74.0296	1.69786
159	6899	GBP1	GBP1	3.41811	1827.48	534.648	2.63997
160	9515	LEPROTL1	LEPROTL1	3.40831	325.427	95.4805	2.63997
161	18586	TRAF3IP3	TRAF3IP3	3.3909	184.34	54.363	2.63997
162	7020	GIMAP7	GIMAP7	3.3904	177.118	52.2411	2.63997
163	5822	F5	F5	3.38541	312.629	92.346	2.63997
164	9578	LILRB2	LILRB2	3.38469	180.379	53.2927	2.63997
165	8662	ITK	ITK	3.37327	178.196	52.8258	2.63997
166	3361	CD53	CD53	3.35417	1065.28	317.597	2.63997
167	17657	TAP1	TAP1	3.353	3496.82	1042.89	2.63997
168	9461	LCK	LCK	3.3473	371.673	111.037	2.63997
169	16131	SLC16A9	SLC16A9	3.34288	587.485	175.742	2.63997
170	4614	CYTIP	CYTIP	3.3422	392.387	117.404	2.63997
171	15719	SELPLG	SELPLG	3.34019	484.287	144.988	2.63997
172	3855	CLEC10A	CLEC10A	3.33792	111.115	33.2886	2.63997
173	8336	IGJ	IGJ	3.32438	15388	4628.83	3.45443
174	15603	SCML4	SCML4	3.32356	46.0508	13.8559	3.45443
175	7322	GPR171	GPR171	3.32248	53.8023	16.1934	3.45443
176	14687	RASSF4	RASSF4	3.31616	640.441	193.127	3.45443
177	6306	FBXW5	FBXW5	3.3041	1009.07	305.398	3.45443
178	7016	GIMAP2	GIMAP2	3.29911	134.955	40.9063	3.45443
179	18072	TLR1	TLR1	3.2979	197.78	59.9717	3.45443
180	18333	TMEM70	TMEM70	3.28383	307.349	93.5946	3.45443
181	7015	GIMAP1	GIMAP1	3.28258	73.5543	22.4075	3.45443
182	18637	TRIM14	TRIM14	3.28054	458.159	139.66	3.45443
183	14263	PSMB9	PSMB9	3.27406	875.659	267.454	3.45443
184	12878	PAG1	PAG1	3.27371	317.669	97.0364	3.45443
185	929	ARHGAP15	ARHGAP15	3.27297	74.9974	22.9142	3.45443
186	15514	SASH3	SASH3	3.27209	519.984	158.915	3.45443
187	11925	NLRC3	NLRC3	3.26911	174.231	53.2964	3.45443
188	8359	IKZF3	IKZF3	3.26488	46.6547	14.2899	3.45443
189	3358	CD48	CD48	3.26221	692.328	212.226	3.45443
190	6336	FCRL4	FCRL4	3.25776	23.9066	7.33834	3.45443
191	7652	HAVCR2	HAVCR2	3.25416	326.731	100.404	3.45443
192	19348	VCPIP1	VCPIP1	3.24741	202.934	62.491	3.45443
193	2028	C17orf62	C17orf62	3.23962	607.521	187.528	3.45443
194	11457	MYO1G	MYO1G	3.23923	489.779	151.202	3.45443
195	3381	CD84	CD84	3.23918	141.623	43.7218	3.45443
196	6313	FCER1G	FCER1G	3.22936	657.488	203.597	3.45443
197	13698	PNOC	PNOC	3.22514	53.8842	16.7076	3.45443
198	18812	TSPAN8	TSPAN8	3.22261	717.268	222.574	3.45443
199	6059	FAM26F	FAM26F	3.2219	217.82	67.6062	3.45443
200	12953	PARP14	PARP14	3.22102	1472.3	457.09	3.45443
201	8235	IDH1	IDH1	3.2186	2366.05	735.117	3.45443
202	2940	CANT1	CANT1	3.21593	628.11	195.312	3.45443
203	7061	GK	GK	3.21433	145.77	45.3502	3.45443
204	1519	BIN2	BIN2	3.21227	199.905	62.2319	3.45443
205	7623	HAMP	HAMP	3.21031	27.8311	8.66927	3.45443
206	8098	HSD11B1	HSD11B1	3.20907	136.607	42.5692	3.45443
207	4402	CTLA4	CTLA4	3.20717	92.5734	28.8645	3.45443
208	18442	TNFSF15	TNFSF15	3.20557	25.9514	8.09573	3.45443
209	4523	CYB561	CYB561	3.20173	750.862	234.518	3.45443
210	6971	GFI1	GFI1	3.19855	70.7028	22.1047	3.45443
211	18779	TSHR	TSHR	3.18596	9.86178	3.09539	4.65158
212	18219	TMEM176B	TMEM176B	3.18528	1250.27	392.516	4.65158
213	6317	FCGR1A	FCGR1A	3.18053	142.204	44.7109	4.65158
214	9428	LAT2	LAT2	3.17351	230.606	72.666	4.65158
215	9749	LOC100188949	LOC100188949	3.17035	16.9458	5.34508	4.65158
216	7361	GPR65	GPR65	3.16875	78.5883	24.801	4.65158
217	17042	SP140	SP140	3.16476	163.857	51.7756	4.65158
218	18111	TMC6	TMC6	3.16411	1012.07	319.861	4.65158
219	18411	TNFAIP8L2	TNFAIP8L2	3.15508	71.4166	22.6354	4.65158
220	17555	SYNGR2	SYNGR2	3.15484	3262.77	1034.21	4.65158
221	3304	CD160	CD160	3.15315	10.043	3.18507	4.65158
222	4433	CTSS	CTSS	3.1517	2418.49	767.36	4.65158
223	16019	SIGLEC12	SIGLEC12	3.15141	68.0959	21.6081	4.65158
224	7681	HCG26	HCG26	3.14895	55.1125	17.5019	4.65158
225	864	APOE	APOE	3.14722	6742.38	2142.33	4.65158
226	3310	CD180	CD180	3.14202	147.789	47.0364	4.65158
227	18340	TMEM82	TMEM82	3.13735	7.02074	2.23779	4.65158
228	5140	DOCK8	DOCK8	3.12845	548.087	175.194	4.65158
229	295	ADAMDEC1	ADAMDEC1	3.12794	445.484	142.421	4.65158
230	4306	CSF2RB	CSF2RB	3.12565	850.44	272.085	4.65158
231	3229	CCL22	CCL22	3.12184	299.414	95.9096	4.65158
232	19324	VAMP5	VAMP5	3.12182	496.68	159.099	4.65158
233	2581	C5orf56	C5orf56	3.12066	51.5634	16.5232	4.65158
234	4353	CST7	CST7	3.11902	170.751	54.7453	4.65158
235	4799	DECR2	DECR2	3.11858	161.322	51.7292	4.65158
236	13124	PDCD1LG2	PDCD1LG2	3.11468	123.696	39.714	4.65158
237	4486	CXCR2P1	CXCR2P1	3.11116	72.0654	23.1635	4.65158
238	7718	HDHD3	HDHD3	3.11069	242.664	78.0099	4.65158
239	7759	HERPUD1	HERPUD1	3.1105	1590.48	511.326	4.65158
240	19060	UBE2L6	UBE2L6	3.11036	1345.8	432.682	4.65158
241	14382	PTPRCAP	PTPRCAP	3.11032	552.327	177.579	4.65158
242	15099	RNF213	RNF213	3.10908	2552.89	821.107	4.65158
243	18017	TIFA	TIFA	3.10707	167.094	53.7785	4.65158
244	9087	KIR2DL1	KIR2DL1	3.10521	4.06994	1.31068	4.65158
245	1948	C15orf53	C15orf53	3.10337	2.14604	0.691518	4.65158
246	12962	PARP9	PARP9	3.09991	1167.56	376.645	4.65158
247	8257	IFI30	IFI30	3.09876	3438.2	1109.54	4.65158
248	14425	PVRIG	PVRIG	3.08847	77.908	25.2255	4.65158
249	16087	SLA	SLA	3.08678	412.819	133.738	4.65158
250	19479	WAS	WAS	3.08596	243.876	79.0276	4.65158
251	9730	LOC100133469	LOC100133469	3.08279	157.271	51.0158	4.65158
252	7575	GVIN1	GVIN1	3.08206	112.862	36.6191	4.65158
253	4948	DIO1	DIO1	3.0818	63.1013	20.4755	4.65158
254	13119	PCYT2	PCYT2	3.0783	423.333	137.522	4.65158
255	3219	CCL14-CCL15	CCL14-CCL15	3.07749	17.3223	5.62869	4.65158
256	699	ANKRD22	ANKRD22	3.07378	383.31	124.703	4.65158
257	15929	SGPP2	SGPP2	3.0734	223.954	72.8686	4.65158
258	11090	MPEG1	MPEG1	3.073	571.092	185.842	4.65158
259	9588	LIME1	LIME1	3.067	164.431	53.613	4.65158
260	9196	KLRG1	KLRG1	3.06664	20.6498	6.73369	4.65158
261	8227	ICOS	ICOS	3.06227	59.0189	19.2729	4.65158
262	15940	SH2D1B	SH2D1B	3.05453	13.8811	4.54445	4.65158
263	11610	NCF1	NCF1	3.05368	224.927	73.6578	4.65158
264	7911	HLA-DQA2	HLA-DQA2	3.0523	650.735	213.195	4.65158
265	9193	KLRC4	KLRC4	3.04965	6.13887	2.01298	6.16306
266	19656	XCL2	XCL2	3.04339	44.4056	14.5909	6.16306
267	18434	TNFRSF9	TNFRSF9	3.04241	54.9823	18.072	6.16306
268	17644	TAGAP	TAGAP	3.03675	218.145	71.835	6.16306
269	19056	UBE2J1	UBE2J1	3.03486	674.019	222.092	6.16306
270	7129	GMFG	GMFG	3.03297	298.706	98.4864	6.16306
271	13895	PPM1M	PPM1M	3.02981	189.446	62.5272	6.16306
272	5760	EVI2A	EVI2A	3.01781	266.414	88.2803	6.16306
273	3331	CD28	CD28	3.01635	75.641	25.077	6.16306
274	11251	MSLN	MSLN	3.01449	6776.73	2248.05	6.16306
275	10956	MIR155HG	MIR155HG	3.01398	36.6631	12.1644	6.16306
276	16424	SLC7A7	SLC7A7	3.0131	365.686	121.365	6.16306
277	8369	IL12B	IL12B	3.01259	5.00305	1.66071	6.16306
278	3328	CD274	CD274	3.00715	233.089	77.5115	6.16306
279	8757	KCNA2	KCNA2	3.00186	9.36415	3.11945	6.16306
280	10421	LY9	LY9	2.99509	96.2324	32.1301	6.16306
281	15708	SECTM1	SECTM1	2.99359	392.907	131.249	6.16306
282	6555	FMNL1	FMNL1	2.99026	509.349	170.336	6.16306
283	15711	SEL1L3	SEL1L3	2.98785	1781.41	596.219	6.16306
284	3280	CCR4	CCR4	2.98398	39.9754	13.3967	6.16306
285	7900	HLA-A	HLA-A	2.97947	15295.8	5133.73	6.16306
286	11579	NBN	NBN	2.97935	486.654	163.342	6.16306
287	7069	GLDC	GLDC	2.97808	319.694	107.349	6.16306
288	16194	SLC25A16	SLC25A16	2.97542	90.6659	30.4716	6.16306
289	6710	FUCA1	FUCA1	2.974	603.036	202.769	6.16306
290	4535	CYBB	CYBB	2.97092	1248.1	420.105	6.16306
291	3239	CCL3	CCL3	2.9698	221.17	74.4733	6.16306
292	957	ARHGDIB	ARHGDIB	2.96588	1666.75	561.975	6.16306
293	17792	TCEB1	TCEB1	2.95836	427.703	144.574	6.16306
294	10484	MAGEA12	MAGEA12	2.95583	611.371	206.836	6.16306
295	4648	DAPP1	DAPP1	2.95506	281.256	95.178	6.16306
296	5757	ETV7	ETV7	2.95428	147.457	49.9129	6.16306
297	6318	FCGR1B	FCGR1B	2.95347	106.571	36.0833	6.16306
298	7303	GPR141	GPR141	2.95217	15.3397	5.19605	6.16306
299	14286	PSME2	PSME2	2.9514	1282.2	434.439	6.16306
300	13157	PDE6G	PDE6G	2.95034	24.4953	8.30253	6.16306
301	13441	PIK3R6	PIK3R6	2.94329	37.0459	12.5866	6.16306
302	6414	FGL2	FGL2	2.94139	540.31	183.692	6.16306
303	15495	SAMSN1	SAMSN1	2.93965	205.195	69.8026	6.16306
304	3359	CD4	CD4	2.9386	1120.57	381.329	6.16306
305	819	APBB1IP	APBB1IP	2.93666	190.039	64.7126	6.16306
306	5145	DOK3	DOK3	2.93055	203.453	69.4249	8.18391
307	5134	DOCK2	DOCK2	2.92975	449.118	153.295	8.18391
308	855	APOBEC3H	APOBEC3H	2.92887	21.0669	7.19284	8.18391
309	5282	DUSP4	DUSP4	2.92814	418.239	142.834	8.18391
310	8834	KCNN3	KCNN3	2.92623	81.54	27.8652	8.18391
311	6900	GBP2	GBP2	2.9203	995.196	340.785	8.18391
312	8375	IL15RA	IL15RA	2.91824	202.206	69.2904	8.18391
313	14515	RAB33A	RAB33A	2.91487	18.5077	6.34943	8.18391
314	7919	HLA-F	HLA-F	2.91479	1430.62	490.816	8.18391
315	19493	WDFY1	WDFY1	2.91344	443.905	152.365	8.18391
316	6153	FAM78A	FAM78A	2.91064	149.72	51.439	8.18391
317	11811	NFAM1	NFAM1	2.90877	222.958	76.6501	8.18391
318	9431	LAT	LAT	2.9086	169.025	58.1122	8.18391
319	6726	FUT7	FUT7	2.90312	22.6905	7.81592	8.18391
320	11126	MREG	MREG	2.89832	372.053	128.368	8.18391
321	9089	KIR2DL4	KIR2DL4	2.89818	23.7503	8.19492	8.18391
322	19958	ZNF101	ZNF101	2.89546	52.3428	18.0775	8.18391
323	18428	TNFRSF1B	TNFRSF1B	2.89278	708.785	245.019	8.18391
324	6767	GAB3	GAB3	2.89104	75.8658	26.2417	8.18391
325	3585	CENPK	CENPK	2.88734	110.473	38.2613	8.18391
326	14654	RARRES3	RARRES3	2.88126	651.318	226.053	8.18391
327	14957	RHOH	RHOH	2.87893	196.819	68.3654	8.18391
328	11540	NANS	NANS	2.87556	348.158	121.075	8.18391
329	11609	NCF1C	NCF1C	2.87088	80.8591	28.1653	8.18391
330	6359	FERMT3	FERMT3	2.87051	563.125	196.176	8.18391
331	9091	KIR3DL1	KIR3DL1	2.86013	3.87269	1.35403	8.18391
332	368	ADORA2A	ADORA2A	2.85887	151.581	53.0214	8.18391
333	5250	DTX3L	DTX3L	2.85837	1112.65	389.258	8.18391
334	17892	TEX11	TEX11	2.85752	16.7869	5.87466	8.18391
335	19394	VNN2	VNN2	2.85508	267.76	93.7835	8.18391
336	7907	HLA-DPA1	HLA-DPA1	2.85451	4202.07	1472.08	8.18391
337	17169	SPOCK2	SPOCK2	2.85082	1689.22	592.539	8.18391
338	7914	HLA-DRA	HLA-DRA	2.85067	13937.7	4889.28	8.18391
339	7901	HLA-B	HLA-B	2.84523	18849.2	6624.86	8.18391
340	7904	HLA-DMB	HLA-DMB	2.84512	1121.25	394.097	8.18391
341	6322	FCGR2C	FCGR2C	2.8419	90.661	31.9016	8.18391
342	798	AP1S3	AP1S3	2.84175	156.899	55.2121	8.18391
343	17707	TBC1D10C	TBC1D10C	2.83993	253.903	89.4048	8.18391
344	14262	PSMB8	PSMB8	2.83803	1174.74	413.928	8.18391
345	4128	COTL1	COTL1	2.83656	1591.76	561.157	8.18391
346	17658	TAP2	TAP2	2.82648	1108.06	392.028	8.18391
347	8718	JSRP1	JSRP1	2.82348	92.5381	32.7744	10.0662
348	8429	IL2RA	IL2RA	2.8162	121.918	43.2918	10.0662
349	10427	LYN	LYN	2.81501	984.695	349.802	10.0662
350	11106	MPP7	MPP7	2.81301	460.849	163.828	10.0662
351	14664	RASAL3	RASAL3	2.81246	258.891	92.0514	10.0662
352	8693	JAKMIP1	JAKMIP1	2.81032	33.3219	11.857	10.0662
353	3849	CLDN6	CLDN6	2.80366	430.972	153.718	10.0662
354	3221	CCL15	CCL15	2.80227	27.3553	9.76182	10.0662
355	10009	LOC400759	LOC400759	2.79931	44.7791	15.9965	10.0662
356	1656	BTLA	BTLA	2.7955	36.2961	12.9838	10.0662
357	7393	GPSM3	GPSM3	2.79536	366.789	131.214	10.0662
358	377	ADRA1B	ADRA1B	2.79324	36.0249	12.8972	10.0662
359	1969	C16orf54	C16orf54	2.79029	92.7114	33.2264	10.0662
360	14377	PTPN6	PTPN6	2.78848	581.371	208.49	10.0662
361	5721	ESCO2	ESCO2	2.78653	106.752	38.31	10.0662
362	939	ARHGAP25	ARHGAP25	2.78625	226.177	81.176	10.0662
363	2051	C17orf87	C17orf87	2.78608	32.1727	11.5477	10.0662
364	944	ARHGAP30	ARHGAP30	2.78545	499.562	179.347	10.0662
365	5833	FABP3	FABP3	2.78329	101.395	36.4298	10.0662
366	3374	CD79A	CD79A	2.78232	1084.39	389.742	10.0662
367	18014	TICAM2	TICAM2	2.77715	48.7603	17.5577	10.0662
368	1324	B2M	B2M	2.77418	27833.1	10032.9	10.0662
369	13508	PKP2	PKP2	2.77176	468.142	168.897	10.0662
370	9551	LHFPL2	LHFPL2	2.76865	499.418	180.383	10.0662
371	3335	CD300A	CD300A	2.7676	206.431	74.5886	10.0662
372	955	ARHGAP9	ARHGAP9	2.76563	297.84	107.693	10.0662
373	3869	CLEC2D	CLEC2D	2.76432	277.011	100.209	10.0662
374	5967	FAM164A	FAM164A	2.76411	176.327	63.7917	10.0662
375	4840	DEFB4A	DEFB4A	2.76019	70.6839	25.6084	10.0662
376	8640	ITGAM	ITGAM	2.76002	441.308	159.893	10.0662
377	7056	GK3P	GK3P	2.75743	15.7897	5.72622	10.0662
378	10705	MCCC2	MCCC2	2.75662	481.094	174.523	10.0662
379	4002	CNTD2	CNTD2	2.75646	85.6603	31.0762	10.0662
380	736	ANKRD58	ANKRD58	2.75255	14.8237	5.38545	10.0662
381	19339	VAV1	VAV1	2.74787	211.889	77.1102	10.0662
382	6297	FBXO6	FBXO6	2.74712	183.524	66.806	10.0662
383	3644	CFLAR	CFLAR	2.7409	527.46	192.441	10.0662
384	4181	CPNE5	CPNE5	2.7402	218.197	79.6282	10.0662
385	12525	OR4C6	OR4C6	2.73915	1.65091	0.60271	10.0662
386	17391	STK17B	STK17B	2.73911	670.237	244.692	10.0662
387	1655	BTK	BTK	2.73828	170.27	62.1814	10.0662
388	19596	WIPF1	WIPF1	2.73769	749.946	273.934	10.0662
389	852	APOBEC3D	APOBEC3D	2.73676	95.4685	34.8837	10.0662
390	3373	CD74	CD74	2.73238	29033.9	10625.9	10.0662
391	7908	HLA-DPB1	HLA-DPB1	2.7282	2724.1	998.497	10.0662
392	6321	FCGR2B	FCGR2B	2.7275	254.706	93.3846	10.0662
393	6319	FCGR1C	FCGR1C	2.72704	35.8445	13.1441	10.0662
394	1661	BTN3A1	BTN3A1	2.72646	433.013	158.819	10.0662
395	15491	SAMD9L	SAMD9L	2.72625	481.622	176.661	10.0662
396	19038	UBD	UBD	2.72465	2550.66	936.142	10.0662
397	6330	FCN1	FCN1	2.72419	83.4898	30.6476	10.0662
398	1428	BCAR4	BCAR4	2.72331	21.6138	7.93661	10.0662
399	8377	IL16	IL16	2.72179	401.93	147.671	10.0662
400	14740	RBM47	RBM47	2.71826	549.337	202.092	12.3438
401	7339	GPR25	GPR25	2.71294	4.98755	1.83843	12.3438
402	17165	SPN	SPN	2.71045	231.573	85.4369	12.3438
403	7098	GLRX	GLRX	2.70978	292.288	107.864	12.3438
404	1450	BCL2L15	BCL2L15	2.70753	40.4696	14.9471	12.3438
405	2909	CALM3	CALM3	2.70614	1407.28	520.032	12.3438
406	8080	HRSP12	HRSP12	2.70591	157.851	58.3355	12.3438
407	7370	GPR84	GPR84	2.70392	35.5027	13.1301	12.3438
408	3340	CD300LF	CD300LF	2.70392	86.2766	31.908	12.3438
409	8637	ITGAD	ITGAD	2.6995	13.8625	5.13521	12.3438
410	3857	CLEC12A	CLEC12A	2.69819	58.7483	21.7732	12.3438
411	8665	ITM2A	ITM2A	2.6975	270.866	100.414	12.3438
412	7134	GMPPB	GMPPB	2.69614	99.0177	36.7257	12.3438
413	16331	SLC39A11	SLC39A11	2.69332	483.629	179.566	12.3438
414	8115	HSD3B7	HSD3B7	2.68007	269.956	100.727	12.3438
415	9095	KIR3DX1	KIR3DX1	2.67987	0.932945	0.348131	12.3438
416	11301	MTFR1	MTFR1	2.67895	388.668	145.083	12.3438
417	18855	TTC24	TTC24	2.67428	8.46432	3.16509	12.3438
418	7285	GPR114	GPR114	2.67349	83.369	31.1836	12.3438
419	8127	HSH2D	HSH2D	2.67203	188.622	70.5911	12.3438
420	5669	EPS8L3	EPS8L3	2.67194	60.9488	22.8107	12.3438
421	4305	CSF2RA	CSF2RA	2.66917	104.495	39.1489	12.3438
422	5095	DNAJC5B	DNAJC5B	2.66774	23.7657	8.90855	12.3438
423	7631	HAPLN3	HAPLN3	2.66081	411.788	154.76	12.3438
424	16201	SLC25A22	SLC25A22	2.66015	324.195	121.871	12.3438
425	19771	ZBTB32	ZBTB32	2.65901	16.2426	6.10849	12.3438
426	9385	LAIR1	LAIR1	2.65436	353.25	133.083	12.3438
427	12816	OXNAD1	OXNAD1	2.6541	63.0414	23.7524	12.3438
428	9528	LGALS2	LGALS2	2.6536	43.1104	16.246	12.3438
429	4610	CYTH1	CYTH1	2.65354	537.997	202.747	12.3438
430	9573	LILRA3	LILRA3	2.65323	33.4879	12.6216	12.3438
431	11027	MMP25	MMP25	2.65101	63.6025	23.9918	12.3438
432	156	ACAP1	ACAP1	2.64599	341.031	128.886	12.3438
433	19005	TYMP	TYMP	2.64368	2515.88	951.658	12.3438
434	15763	2015-09-01	2015-09-01	2.64108	293.222	111.023	12.3438
435	5035	DMRTC2	DMRTC2	2.63885	3.12176	1.183	12.3438
436	2770	C9orf139	C9orf139	2.63702	8.02464	3.04307	12.3438
437	10007	LOC400696	LOC400696	2.63532	40.2194	15.2617	12.3438
438	17513	SUSD3	SUSD3	2.63412	88.1724	33.4733	12.3438
439	11049	MOBKL1B	MOBKL1B	2.63328	395.997	150.382	12.3438
440	11532	NAIP	NAIP	2.63071	28.9846	11.0178	12.3438
441	5144	DOK2	DOK2	2.62442	170.548	64.9852	14.455
442	19749	ZAP70	ZAP70	2.62271	236.285	90.0917	14.455
443	7917	HLA-DRB6	HLA-DRB6	2.61582	347.302	132.77	14.455
444	8117	HSDL2	HSDL2	2.61554	296.234	113.259	14.455
445	2000	C17orf101	C17orf101	2.60413	122.299	46.9634	14.455
446	7345	GPR35	GPR35	2.60392	77.7775	29.8694	14.455
447	7133	GMPPA	GMPPA	2.60129	220.663	84.8283	14.455
448	8918	KIAA0125	KIAA0125	2.60048	160.601	61.7582	14.455
449	11175	MRPL44	MRPL44	2.59895	178.533	68.6944	14.455
450	9190	KLRC1	KLRC1	2.59502	54.0217	20.8174	14.455
451	10239	LPXN	LPXN	2.594	291.037	112.196	14.455
452	10384	LST1	LST1	2.58675	139.237	53.8272	14.455
453	8376	IL15	IL15	2.58106	61.6772	23.8961	14.455
454	3875	CLEC4D	CLEC4D	2.57963	7.8699	3.05078	14.455
455	15505	SAR1B	SAR1B	2.57866	250.416	97.1108	14.455
456	1502	BFSP2	BFSP2	2.57655	9.06351	3.51769	14.455
457	3888	CLIC2	CLIC2	2.57267	226.554	88.0618	14.455
458	218	ACSL5	ACSL5	2.57211	658.347	255.956	14.455
459	5253	DTYMK	DTYMK	2.56746	346.045	134.781	14.455
460	14445	PYCARD	PYCARD	2.56463	361.044	140.778	14.455
461	15935	SGTB	SGTB	2.55939	82.7665	32.3384	14.455
462	265	ACY3	ACY3	2.55468	42.5915	16.672	14.455
463	8357	IKZF1	IKZF1	2.55365	353.12	138.28	14.455
464	14520	RAB37	RAB37	2.55349	69.8698	27.3625	14.455
465	15923	SGMS1	SGMS1	2.55231	286.336	112.187	14.455
466	1715	C10orf54	C10orf54	2.55182	511.829	200.574	14.455
467	2536	C4orf44	C4orf44	2.5481	4.10684	1.61172	14.455
468	18439	TNFSF13B	TNFSF13B	2.54541	67.2087	26.4039	14.455
469	8104	HSD17B14	HSD17B14	2.54525	139.875	54.9554	14.455
470	1050	ARRB1	ARRB1	2.54275	197.132	77.527	14.455
471	5131	DOCK10	DOCK10	2.53981	246.077	96.888	17.4947
472	859	APOC1	APOC1	2.53874	2419.03	952.846	17.4947
473	849	APOBEC3A	APOBEC3A	2.5386	259.186	102.098	17.4947
474	7396	GPX1	GPX1	2.53689	1523.31	600.464	17.4947
475	17672	TAS1R3	TAS1R3	2.53664	41.6546	16.4212	17.4947
476	10420	LY96	LY96	2.53524	100.946	39.8173	17.4947
477	2099	C19orf38	C19orf38	2.53099	28.0057	11.0651	17.4947
478	13912	PPP1R14D	PPP1R14D	2.52969	74.8475	29.5876	17.4947
479	471	AIF1	AIF1	2.52941	278.974	110.292	17.4947
480	9090	KIR2DS4	KIR2DS4	2.52869	4.44408	1.75746	17.4947
481	7439	GRIN2A	GRIN2A	2.52528	141.472	56.0222	17.4947
482	18583	TRAF2	TRAF2	2.52438	227.956	90.3019	17.4947
483	17000	SOD2	SOD2	2.51954	4061.59	1612.04	17.4947
484	4120	CORO1A	CORO1A	2.51781	1581.41	628.091	17.4947
485	12839	P2RY8	P2RY8	2.51558	184.175	73.2138	17.4947
486	934	ARHGAP20	ARHGAP20	2.51548	62.3876	24.8014	17.4947
487	14073	PRKCD	PRKCD	2.51491	368.958	146.708	17.4947
488	2137	C1QB	C1QB	2.51418	2943.43	1170.73	17.4947
489	17815	TCIRG1	TCIRG1	2.51224	726.761	289.288	17.4947
490	6741	FYB	FYB	2.51156	666.245	265.272	17.4947
491	7053	GJD3	GJD3	2.508	77.0123	30.7067	17.4947
492	7918	HLA-E	HLA-E	2.50698	3747.09	1494.66	17.4947
493	5984	FAM173A	FAM173A	2.50194	45.2448	18.0839	17.4947
494	18582	TRAF1	TRAF1	2.49982	369.536	147.825	17.4947
495	17286	SSR4	SSR4	2.49862	1947.72	779.518	17.4947
496	6292	FBXO46	FBXO46	2.49764	204.782	81.9902	17.4947
497	4497	CXorf21	CXorf21	2.49657	32.2818	12.9305	17.4947
498	2582	C5orf58	C5orf58	2.49372	13.0253	5.22323	17.4947
499	18741	TRPM2	TRPM2	2.49343	174.004	69.7849	17.4947
500	9410	LAPTM5	LAPTM5	2.49163	3148.27	1263.54	17.4947
501	17137	SPI1	SPI1	2.49082	381.911	153.328	17.4947
502	510	AKNA	AKNA	2.48997	544.832	218.811	17.4947
503	11758	NECAP2	NECAP2	2.48464	466.071	187.581	17.4947
504	11509	NAA50	NAA50	2.47602	1620.59	654.512	17.4947
505	16048	SIRPB2	SIRPB2	2.47105	54.7261	22.1469	17.4947
506	2120	C19orf61	C19orf61	2.47039	288.777	116.895	17.4947
507	17003	SOHLH2	SOHLH2	2.4624	128.203	52.0642	20.3259
508	2154	C1S	C1S	2.46153	5301.99	2153.94	20.3259
509	8392	IL18	IL18	2.46099	294.887	119.825	20.3259
510	17921	TFEC	TFEC	2.45613	133.609	54.3984	20.3259
511	8435	IL32	IL32	2.4549	1658.42	675.556	20.3259
512	13681	PNKD	PNKD	2.45123	597.545	243.774	20.3259
513	2568	C5orf43	C5orf43	2.45105	334.802	136.596	20.3259
514	9582	LILRP2	LILRP2	2.45029	3.78524	1.54481	20.3259
515	13588	PLEKHB2	PLEKHB2	2.44873	650.274	265.556	20.3259
516	7953	HMHA1	HMHA1	2.44836	578.057	236.1	20.3259
517	7296	GPR132	GPR132	2.44498	82.522	33.7516	20.3259
518	4850	DENND2D	DENND2D	2.4432	211.962	86.7557	20.3259
519	4295	CSAG1	CSAG1	2.44313	280.107	114.651	20.3259
520	8685	IYD	IYD	2.44209	47.3311	19.3814	20.3259
521	7772	HEXDC	HEXDC	2.44202	186.629	76.4241	20.3259
522	803	AP2S1	AP2S1	2.43762	619.815	254.271	20.3259
523	2944	CAPG	CAPG	2.43601	1557.7	639.446	20.3259
524	17239	SRGN	SRGN	2.43584	1843.57	756.853	20.3259
525	2971	CARD14	CARD14	2.43487	114.106	46.8631	20.3259
526	14302	PSTPIP1	PSTPIP1	2.43068	91.4876	37.6387	20.3259
527	15921	SGK3	SGK3	2.42308	160.562	66.2636	20.3259
528	17740	TBC1D9	TBC1D9	2.42165	357.243	147.52	20.3259
529	4103	COPS5	COPS5	2.4205	367.058	151.646	20.3259
530	19336	VASP	VASP	2.41949	789.499	326.307	20.3259
531	7174	GNGT2	GNGT2	2.41905	17.5304	7.24684	20.3259
532	7141	GNA14	GNA14	2.41665	56.8455	23.5224	20.3259
533	7902	HLA-C	HLA-C	2.41538	10685.4	4423.92	20.3259
534	2723	C8orf38	C8orf38	2.41332	83.6269	34.6522	20.3259
535	18413	TNFAIP8	TNFAIP8	2.41139	206.586	85.6706	20.3259
536	4217	CRB2	CRB2	2.4082	44.7546	18.5842	20.3259
537	1051	ARRB2	ARRB2	2.40776	277.954	115.441	20.3259
538	12916	PAPD4	PAPD4	2.40367	176.546	73.4487	20.3259
539	3810	CKM	CKM	2.39927	82.8223	34.5198	20.3259
540	14766	RBP2	RBP2	2.3959	10.4725	4.37102	20.3259
541	2994	CASP10	CASP10	2.39417	228.95	95.6282	20.3259
542	11522	NADK	NADK	2.39128	272.965	114.15	28.2651
543	868	APOL2	APOL2	2.38995	583.117	243.987	28.2651
544	13426	PIK3AP1	PIK3AP1	2.38945	385.108	161.17	28.2651
545	11250	MSLNL	MSLNL	2.38033	4.95177	2.08029	28.2651
546	293	ADAM8	ADAM8	2.37916	666.289	280.052	28.2651
547	14500	RAB20	RAB20	2.37574	161.096	67.8087	28.2651
548	6327	FCHO2	FCHO2	2.3755	202.175	85.1084	28.2651
549	18077	TLR6	TLR6	2.37538	36.8702	15.5218	28.2651
550	6572	FNBP1	FNBP1	2.3736	460.918	194.185	28.2651
551	17373	STAU2	STAU2	2.37353	324.325	136.642	28.2651
552	11563	NAT1	NAT1	2.37236	45.6645	19.2485	28.2651
553	16469	SLITRK5	SLITRK5	2.36852	80.0568	33.8003	28.2651
554	564	ALG1L	ALG1L	2.36838	234.989	99.2193	28.2651
555	11167	MRPL38	MRPL38	2.36637	382.987	161.846	28.2651
556	6917	GCH1	GCH1	2.36533	326.899	138.204	28.2651
557	14938	RHBDF2	RHBDF2	2.36322	415.147	175.67	28.2651
558	10382	LSS	LSS	2.36176	558.284	236.385	28.2651
559	15399	RTP4	RTP4	2.35926	158.571	67.2122	28.2651
560	16026	SIGLEC7	SIGLEC7	2.35882	39.2932	16.658	28.2651
561	17883	TESC	TESC	2.35842	363.37	154.073	28.2651
562	18304	TMEM45B	TMEM45B	2.35298	605.256	257.229	28.2651
563	16959	SNX10	SNX10	2.35245	309.295	131.478	28.2651
564	15027	RNASE6	RNASE6	2.34979	153.565	65.3526	28.2651
565	3123	CCDC160	CCDC160	2.34663	7.70161	3.28199	28.2651
566	12975	PATL2	PATL2	2.34654	16.7248	7.12746	28.2651
567	17349	STAMBPL1	STAMBPL1	2.34076	81.2364	34.7052	28.2651
568	15516	SAT1	SAT1	2.3399	4727.46	2020.37	28.2651
569	6936	GDAP2	GDAP2	2.33924	95.1694	40.6839	28.2651
570	18080	TLR9	TLR9	2.33905	45.2496	19.3453	28.2651
571	14220	PSAP	PSAP	2.33863	12699.4	5430.26	28.2651
572	16491	SMAP2	SMAP2	2.33824	555.142	237.418	28.2651
573	18078	TLR7	TLR7	2.33812	59.1549	25.3003	28.2651
574	8424	IL27	IL27	2.33791	3.10878	1.32972	28.2651
575	10728	MCOLN2	MCOLN2	2.33165	59.0639	25.3314	28.2651
576	8414	IL21	IL21	2.32742	1.05176	0.4519	28.2651
577	10539	MAN2A1	MAN2A1	2.32477	295.567	127.138	28.2651
578	10583	MAP4K1	MAP4K1	2.32412	229.018	98.5398	28.2651
579	9200	KMO	KMO	2.32252	52.9671	22.8058	28.2651
580	18423	TNFRSF14	TNFRSF14	2.32226	543.289	233.948	28.2651
581	16160	SLC22A14	SLC22A14	2.31773	11.2826	4.86794	28.2651
582	5679	ERBB2IP	ERBB2IP	2.31769	342.895	147.947	28.2651
583	3918	CLPTM1	CLPTM1	2.3165	1055.55	455.665	28.2651
584	3725	CHPT1	CHPT1	2.31538	312.998	135.182	28.2651
585	10229	LPIN2	LPIN2	2.31525	378.476	163.471	28.2651
586	5026	DMPK	DMPK	2.3145	277.233	119.781	28.2651
587	9579	LILRB3	LILRB3	2.31155	81.689	35.3395	28.2651
588	20053	ZNF267	ZNF267	2.31118	119.867	51.8642	28.2651
589	13515	PLA2G12B	PLA2G12B	2.31	81.7354	35.3833	28.2651
590	10875	MFSD7	MFSD7	2.30984	56.1226	24.2972	28.2651
591	9773	LOC100272216	LOC100272216	2.30881	8.70117	3.76869	35.82
592	19722	YME1L1	YME1L1	2.30873	763.059	330.51	35.82
593	7897	HK3	HK3	2.3076	198.647	86.0836	35.82
594	13847	PPAT	PPAT	2.30705	278.405	120.676	35.82
595	3302	CD14	CD14	2.30574	1052.27	456.369	35.82
596	16028	SIGLEC9	SIGLEC9	2.30491	38.015	16.4931	35.82
597	1801	C12orf35	C12orf35	2.3047	410.226	177.996	35.82
598	17368	STAT5A	STAT5A	2.30425	258.418	112.148	35.82
599	14769	RBP5	RBP5	2.30248	52.638	22.8614	35.82
600	10486	MAGEA2	MAGEA2	2.29687	616.694	268.493	35.82
601	8547	IPO8	IPO8	2.294	413.041	180.053	35.82
602	7333	GPR18	GPR18	2.29063	27.9916	12.2201	35.82
603	10920	MGST1	MGST1	2.28937	2587.72	1130.32	35.82
604	19702	YARS2	YARS2	2.28752	175.061	76.5286	35.82
605	3287	CCRL2	CCRL2	2.28308	59.1894	25.9253	35.82
606	1042	ARPC3	ARPC3	2.28286	1286.35	563.48	35.82
607	15680	SEC14L1	SEC14L1	2.28167	675.855	296.21	35.82
608	11206	MRPS28	MRPS28	2.27921	240.519	105.528	35.82
609	16542	SMTNL1	SMTNL1	2.27799	6.33402	2.78054	35.82
610	13916	PPP1R16B	PPP1R16B	2.27744	243.474	106.907	35.82
611	8758	KCNA3	KCNA3	2.27736	46.979	20.6287	35.82
612	3543	CEACAM6	CEACAM6	2.27527	6904.52	3034.59	35.82
613	1776	C11orf75	C11orf75	2.27491	139.846	61.4733	35.82
614	7520	GTF2E2	GTF2E2	2.2737	264.733	116.433	35.82
615	6646	FPGS	FPGS	2.27369	272.081	119.665	35.82
616	5078	DNAJC15	DNAJC15	2.27136	239.879	105.61	35.82
617	13443	PILRA	PILRA	2.27055	108.719	47.8823	35.82
618	964	ARHGEF16	ARHGEF16	2.26963	345.082	152.043	35.82
619	16144	SLC19A1	SLC19A1	2.26705	145.193	64.0449	35.82
620	15712	SEL1L	SEL1L	2.26696	830.388	366.3	35.82
621	16125	SLC16A3	SLC16A3	2.26682	1479.3	652.586	35.82
622	1743	C11orf21	C11orf21	2.26601	14.4972	6.39768	35.82
623	19345	VCAM1	VCAM1	2.25774	1303.97	577.555	35.82
624	16197	SLC25A19	SLC25A19	2.25665	113.003	50.0756	35.82
625	12776	OSTBETA	OSTBETA	2.25642	13.0531	5.78488	35.82
626	5174	DPP10	DPP10	2.25548	76.7725	34.0382	35.82
627	19563	WDR8	WDR8	2.25541	170.985	75.8113	35.82
628	8288	IFNAR2	IFNAR2	2.25123	162.508	72.1863	35.82
629	16434	SLC9A3R1	SLC9A3R1	2.25003	2506.94	1114.18	35.82
630	16057	SIRT7	SIRT7	2.24932	159.362	70.8487	35.82
631	15624	SCO2	SCO2	2.24525	285.592	127.198	35.82
632	15965	SH3KBP1	SH3KBP1	2.24355	329.189	146.727	35.82
633	3322	CD226	CD226	2.24306	25.8331	11.5169	35.82
634	14328	PTGER4	PTGER4	2.24258	263.694	117.585	35.82
635	2714	C8G	C8G	2.24146	3.4688	1.54757	35.82
636	18638	TRIM15	TRIM15	2.24028	38.2219	17.0612	35.82
637	6454	FKBP5	FKBP5	2.23948	954.122	426.045	35.82
638	9974	LOC374443	LOC374443	2.23934	95.2671	42.5424	35.82
639	2976	CARD8	CARD8	2.23925	169.953	75.8974	35.82
640	8849	KCNU1	KCNU1	2.23798	4.24848	1.89835	35.82
641	1129	ASPH	ASPH	2.23497	4236.37	1895.5	35.82
642	18576	TPTE	TPTE	2.23092	26.5333	11.8935	35.82
643	7906	HLA-DOB	HLA-DOB	2.22969	142.838	64.062	35.82
644	9966	LOC344967	LOC344967	2.22864	2.65189	1.18991	35.82
645	19436	VSIG1	VSIG1	2.22738	125.225	56.2208	35.82
646	15404	RUFY4	RUFY4	2.22738	24.149	10.8419	35.82
647	16416	SLC7A2	SLC7A2	2.22463	576.168	258.995	35.82
648	18643	TRIM22	TRIM22	2.22398	616.082	277.017	35.82
649	3277	CCR1	CCR1	2.22397	170.884	76.8373	35.82
650	18180	TMEM140	TMEM140	2.22332	145.577	65.4772	35.82
651	725	ANKRD44	ANKRD44	2.22243	44.2785	19.9234	35.82
652	16070	SKAP1	SKAP1	2.2223	118.524	53.3339	35.82
653	2235	C1orf38	C1orf38	2.22117	376.096	169.323	35.82
654	125	ABHD8	ABHD8	2.22054	127.072	57.2259	43.0835
655	11213	MRPS36	MRPS36	2.22052	106.752	48.0753	43.0835
656	18378	TMPRSS11D	TMPRSS11D	2.21909	923.534	416.177	43.0835
657	14409	PTTG3P	PTTG3P	2.2179	3.37511	1.52176	43.0835
658	636	AMPD3	AMPD3	2.21743	149.692	67.5071	43.0835
659	14507	RAB27A	RAB27A	2.2167	206.674	93.2352	43.0835
660	7114	GLUL	GLUL	2.21526	7981.19	3602.82	43.0835
661	18071	TLR10	TLR10	2.21388	123.249	55.6709	43.0835
662	8516	INSL6	INSL6	2.21329	5.23588	2.36565	43.0835
663	7903	HLA-DMA	HLA-DMA	2.2127	825.598	373.118	43.0835
664	2135	C1QA	C1QA	2.20978	2327.3	1053.18	43.0835
665	3893	CLINT1	CLINT1	2.20975	516.328	233.66	43.0835
666	7921	HLA-H	HLA-H	2.20943	1014	458.942	43.0835
667	3799	CIT	CIT	2.20917	312.095	141.273	43.0835
668	11721	NDUFA9	NDUFA9	2.20681	568.534	257.627	43.0835
669	7388	GPRIN3	GPRIN3	2.20641	63.8678	28.9465	43.0835
670	12988	PBK	PBK	2.20288	170.059	77.1986	43.0835
671	20161	ZNF438	ZNF438	2.20122	48.6839	22.1168	43.0835
672	4230	CREBL2	CREBL2	2.20103	265.4	120.58	43.0835
673	18992	TXNDC5	TXNDC5	2.20093	2361.26	1072.85	43.0835
674	4660	DAZL	DAZL	2.20065	4.81627	2.18857	43.0835
675	15773	2015-09-09	2015-09-09	2.19988	1963.82	892.692	43.0835
676	2973	CARD17	CARD17	2.19926	6.10645	2.77659	43.0835
677	17595	SYVN1	SYVN1	2.19853	415.842	189.146	43.0835
678	9689	LOC100129637	LOC100129637	2.19653	98.0951	44.6592	43.0835
679	5334	EAF2	EAF2	2.19214	51.7631	23.613	43.0835
680	18888	TTLL13	TTLL13	2.19197	6.2231	2.83905	43.0835
681	3476	CDK1	CDK1	2.19166	473.682	216.13	43.0835
682	4982	DKK1	DKK1	2.19165	1104.08	503.767	43.0835
683	13590	PLEKHF2	PLEKHF2	2.19138	255.851	116.753	43.0835
684	14329	PTGES2	PTGES2	2.19088	262.745	119.926	43.0835
685	5695	ERGIC1	ERGIC1	2.18888	845.878	386.443	43.0835
686	427	AGFG2	AGFG2	2.1887	152.924	69.8699	43.0835
687	14071	PRKCB	PRKCB	2.18775	200.61	91.6972	43.0835
688	2032	C17orf66	C17orf66	2.18684	1.23646	0.565411	43.0835
689	8954	KIAA0748	KIAA0748	2.1854	34.976	16.0044	43.0835
690	11482	MYPOP	MYPOP	2.18318	53.3089	24.418	43.0835
691	4303	CSF1R	CSF1R	2.18318	667.117	305.57	43.0835
692	18194	TMEM150C	TMEM150C	2.1821	149.543	68.5318	43.0835
693	13202	PDSS1	PDSS1	2.18189	51.4173	23.5656	43.0835
694	15166	RP1	RP1	2.17624	45.4495	20.8845	43.0835
695	10386	LTA	LTA	2.17611	22.4744	10.3278	43.0835
696	15716	SELL	SELL	2.17532	755.356	347.239	43.0835
697	8709	JMY	JMY	2.17378	164.671	75.7537	43.0835
698	14795	RCSD1	RCSD1	2.17131	211.394	97.3577	43.0835
699	17460	STYK1	STYK1	2.17074	96.9325	44.6541	43.0835
700	9529	LGALS3BP	LGALS3BP	2.17043	5221.56	2405.78	43.0835
701	14999	RIPK2	RIPK2	2.17032	160.528	73.9651	43.0835
702	20166	ZNF442	ZNF442	2.16894	7.02922	3.24086	43.0835
703	7443	GRIN3A	GRIN3A	2.16873	18.0647	8.32959	43.0835
704	18375	TMPRSS11A	TMPRSS11A	2.16864	603.219	278.155	43.0835
705	12950	PARP10	PARP10	2.16862	572.332	263.916	43.0835
706	18814	TSPO2	TSPO2	2.16844	4.31757	1.99109	43.0835
707	1060	ARSE	ARSE	2.1658	108.747	50.211	43.0835
708	8734	KAT2B	KAT2B	2.16557	121.871	56.2767	43.0835
709	12800	OTUD6B	OTUD6B	2.16534	116.525	53.8139	43.0835
710	7791	HHIPL2	HHIPL2	2.16355	74.4779	34.4239	43.0835
711	3885	CLECL1	CLECL1	2.16298	10.237	4.73281	43.0835
712	7342	GPR31	GPR31	2.16209	0.883819	0.408781	43.0835
713	17659	TAPBPL	TAPBPL	2.16208	334.874	154.885	43.0835
714	9380	LACTB2	LACTB2	2.16022	143.598	66.4737	43.0835
715	2525	C4orf34	C4orf34	2.15966	190.452	88.1862	43.0835
716	15460	S1PR4	S1PR4	2.15891	67.6537	31.337	43.0835
717	18533	TP73	TP73	2.15839	222.5	103.086	43.0835
718	3173	CCDC69	CCDC69	2.158	341.588	158.289	43.0835
719	2193	C1orf161	C1orf161	2.15584	41.6042	19.2984	43.0835
720	2785	C9orf172	C9orf172	2.15427	9.96319	4.62485	43.0835
721	8797	KCNJ10	KCNJ10	2.15376	40.8238	18.9547	43.0835
722	11348	MUC13	MUC13	2.15241	706.846	328.398	43.0835
723	14772	RBPJ	RBPJ	2.1523	275.954	128.214	43.0835
724	17448	STX4	STX4	2.15154	172.527	80.1874	43.0835
725	1467	BCORL2	BCORL2	2.15135	7.32081	3.4029	43.0835
726	860	APOC2	APOC2	2.1509	370.452	172.231	43.0835
727	18634	TRIM10	TRIM10	2.15025	7.6139	3.54094	43.0835
728	3610	CEP70	CEP70	2.14926	237.146	110.339	43.0835
729	19913	ZFYVE28	ZFYVE28	2.14922	49.7271	23.1373	43.0835
730	17220	SQRDL	SQRDL	2.14754	655.721	305.335	43.0835
731	17062	SPAG4	SPAG4	2.14679	97.1032	45.2318	43.0835
732	19735	YTHDF3	YTHDF3	2.1456	416.29	194.02	43.0835
733	17248	SRP72	SRP72	2.14218	1052.56	491.348	43.0835
734	18183	TMEM144	TMEM144	2.14154	68.3853	31.9328	43.0835
735	19669	XKR8	XKR8	2.14038	43.3689	20.2623	43.0835
736	14467	QPCT	QPCT	2.1373	389.037	182.022	43.0835
737	3223	CCL17	CCL17	2.13481	23.5156	11.0153	43.0835
738	6905	GBP7	GBP7	2.13477	1.87138	0.876619	43.0835
739	11182	MRPL50	MRPL50	2.134	147.848	69.2823	43.0835
740	19008	TYROBP	TYROBP	2.13338	645.075	302.373	43.0835
741	854	APOBEC3G	APOBEC3G	2.13227	265.261	124.403	43.0835
742	1189	ATOX1	ATOX1	2.13221	186.363	87.4037	43.0835
743	12296	ODF3B	ODF3B	2.13199	97.5658	45.7627	43.0835
744	5529	ELL2	ELL2	2.1299	780.813	366.596	43.0835
745	12235	NUP62	NUP62	2.12977	526.12	247.032	43.0835
746	1944	C15orf48	C15orf48	2.1291	558.648	262.388	43.0835
747	10952	MIOX	MIOX	2.12698	9.77444	4.59545	50.246
748	10654	MASTL	MASTL	2.12688	163.656	76.9464	50.246
749	11794	NEU4	NEU4	2.12487	22.0462	10.3753	50.246
750	3538	CEACAM21	CEACAM21	2.12411	17.5374	8.25637	50.246
751	6323	FCGR3A	FCGR3A	2.12352	1259.65	593.19	50.246
752	1165	ATG16L1	ATG16L1	2.1231	123.964	58.3883	50.246
753	3353	CD40LG	CD40LG	2.12294	21.8276	10.2818	50.246
754	412	AGAP2	AGAP2	2.11767	75.3911	35.601	50.246
755	17386	STK10	STK10	2.11558	292.07	138.057	50.246
756	19484	WBP2	WBP2	2.1147	506.786	239.649	50.246
757	18869	TTC38	TTC38	2.11428	126.621	59.8883	50.246
758	2451	C2	C2	2.10965	796.357	377.483	50.246
759	6737	FXYD4	FXYD4	2.1092	4.77488	2.26384	50.246
760	4608	CYSLTR1	CYSLTR1	2.10764	27.2047	12.9076	50.246
761	1792	C12orf11	C12orf11	2.10702	275.613	130.807	50.246
762	8134	HSP90B3P	HSP90B3P	2.10575	8.52363	4.04778	50.246
763	1252	ATP6V1A	ATP6V1A	2.10561	675.66	320.886	50.246
764	12153	NT5C	NT5C	2.10323	181.754	86.4166	50.246
765	9206	KPNA2	KPNA2	2.10321	1217.52	578.885	50.246
766	17776	TBXAS1	TBXAS1	2.10279	149.028	70.8713	50.246
767	6999	GGTA1	GGTA1	2.10093	56.1301	26.7167	50.246
768	19834	ZCCHC9	ZCCHC9	2.10088	105.239	50.093	50.246
769	3098	CCDC137	CCDC137	2.09949	244.32	116.371	50.246
770	8999	KIAA1432	KIAA1432	2.09925	222.288	105.889	50.246
771	10686	MBOAT4	MBOAT4	2.09717	2.19477	1.04654	50.246
772	18970	TUSC2	TUSC2	2.09694	92.2702	44.0024	50.246
773	15930	SGSH	SGSH	2.09411	187.62	89.5937	50.246
774	8764	KCNAB2	KCNAB2	2.09291	183.894	87.8651	50.246
775	6642	FOXR2	FOXR2	2.09209	23.2544	11.1154	50.246
776	5574	EMR2	EMR2	2.09072	161.786	77.383	50.246
777	18622	TREML4	TREML4	2.09026	7.8847	3.77211	50.246
778	4316	CSMD1	CSMD1	2.0894	85.3667	40.8571	50.246
779	17039	SP100	SP100	2.08921	387.804	185.623	50.246
780	3072	CCDC109A	CCDC109A	2.08899	182.642	87.4308	50.246
781	17054	SPACA3	SPACA3	2.08682	1.13614	0.544435	50.246
782	12045	NPLOC4	NPLOC4	2.08546	723.542	346.946	50.246
783	6374	FGD2	FGD2	2.08342	141.437	67.8866	50.246
784	18371	TMOD3	TMOD3	2.08285	478.07	229.527	50.246
785	14076	PRKCH	PRKCH	2.08229	257.16	123.498	50.246
786	2388	C2CD2	C2CD2	2.08208	214.532	103.037	50.246
787	11322	MTMR4	MTMR4	2.08187	326.971	157.057	50.246
788	11100	MPP1	MPP1	2.08184	222.579	106.915	50.246
789	7773	HEXIM1	HEXIM1	2.0806	328.624	157.947	50.246
790	14304	PTAFR	PTAFR	2.07981	119.38	57.3996	50.246
791	3285	CCR9	CCR9	2.07855	1.79262	0.862438	50.246
792	6948	GDF7	GDF7	2.07806	5.47215	2.63329	50.246
793	1403	BATF2	BATF2	2.07676	150.301	72.3729	50.246
794	11631	NCR1	NCR1	2.07603	6.20457	2.98868	50.246
795	8642	ITGAX	ITGAX	2.07578	440.649	212.281	50.246
796	2097	C19orf35	C19orf35	2.07576	5.51997	2.65925	50.246
797	18054	TK1	TK1	2.07552	891.617	429.588	50.246
798	3793	CISD2	CISD2	2.0751	181.983	87.6985	50.246
799	2795	C9orf40	C9orf40	2.07408	40.7562	19.6502	50.246
800	4704	DCK	DCK	2.07256	367.991	177.554	50.246
801	7130	GMIP	GMIP	2.07225	194.135	93.6832	50.246
802	3552	CECR1	CECR1	2.07194	828.053	399.651	50.246
803	18113	TMC8	TMC8	2.07146	537.839	259.642	50.246
804	8827	KCNMA1	KCNMA1	2.06683	230.59	111.567	50.246
805	4186	CPOX	CPOX	2.06634	230.48	111.54	50.246
806	11439	MYLK3	MYLK3	2.06414	14.2585	6.90774	50.246
807	17422	STRA13	STRA13	2.06406	420.342	203.649	50.246
808	9963	LOC341056	LOC341056	2.06273	6.77795	3.28591	50.246
809	10345	LRRFIP2	LRRFIP2	2.06238	141.625	68.6703	50.246
810	16448	SLCO2B1	SLCO2B1	2.06174	689.011	334.189	50.246
811	19320	VAMP1	VAMP1	2.05982	119.285	57.9107	50.246
812	19697	XYLB	XYLB	2.05886	61.6545	29.9459	50.246
813	1545	BMP2K	BMP2K	2.05835	125.672	61.0547	50.246
814	11510	NAAA	NAAA	2.05819	108.769	52.847	50.246
815	3238	CCL3L3	CCL3L3	2.0574	2.87184	1.39586	50.246
816	13609	PLEKHO2	PLEKHO2	2.05717	341.063	165.793	50.246
817	2138	C1QC	C1QC	2.0568	2220.63	1079.65	50.246
818	3372	CD72	CD72	2.0568	120.701	58.6838	50.246
819	17894	TEX13A	TEX13A	2.04896	2.05247	1.00172	50.246
820	9663	LOC100125556	LOC100125556	2.04885	58.5311	28.5677	50.246
821	10983	MLKL	MLKL	2.04734	99.4837	48.5917	50.246
822	4225	CREB3L3	CREB3L3	2.04683	6.22961	3.04354	50.246
823	12862	PACS1	PACS1	2.04681	595.449	290.916	50.246
824	4703	DCI	DCI	2.04642	303.69	148.401	50.246
825	3237	CCL3L1	CCL3L1	2.04537	30.0931	14.7128	50.246
826	12834	P2RY14	P2RY14	2.04462	25.0765	12.2646	55.5315
827	11955	NMI	NMI	2.04449	168.475	82.4043	55.5315
828	15944	SH2D4A	SH2D4A	2.04336	146.175	71.5368	55.5315
829	13476	PITX1	PITX1	2.04042	1562.92	765.98	55.5315
830	7415	GRB14	GRB14	2.03943	44.4028	21.7722	55.5315
831	16020	SIGLEC14	SIGLEC14	2.03875	41.7027	20.455	55.5315
832	6161	FAM82B	FAM82B	2.03547	151.908	74.6303	55.5315
833	11233	MS4A6A	MS4A6A	2.03478	488.72	240.183	55.5315
834	15796	SERPINA4	SERPINA4	2.03446	56.4729	27.7581	55.5315
835	9003	KIAA1486	KIAA1486	2.03382	7.02817	3.45565	55.5315
836	14225	PSD4	PSD4	2.03172	330.448	162.644	55.5315
837	252	ACTR3	ACTR3	2.03064	1867.9	919.861	55.5315
838	18825	TSPYL6	TSPYL6	2.02894	35.8314	17.6601	55.5315
839	8258	IFI35	IFI35	2.02874	256.009	126.191	55.5315
840	18642	TRIM21	TRIM21	2.02726	125.014	61.6667	55.5315
841	8193	HTRA4	HTRA4	2.02521	17.7318	8.75554	55.5315
842	19018	U2AF2	U2AF2	2.02447	708.144	349.792	55.5315
843	12946	PARK7	PARK7	2.02426	715.987	353.703	55.5315
844	11633	NCR3	NCR3	2.02368	16.3663	8.08736	55.5315
845	662	ANGPTL3	ANGPTL3	2.02361	27.5209	13.5999	55.5315
846	10238	LPP	LPP	2.02297	176.708	87.3507	55.5315
847	14037	PREX1	PREX1	2.02144	416.935	206.256	55.5315
848	13608	PLEKHO1	PLEKHO1	2.01831	351.821	174.315	55.5315
849	8656	ITIH1	ITIH1	2.01689	3.20088	1.58704	55.5315
850	3540	CEACAM3	CEACAM3	2.01659	10.029	4.97323	55.5315
851	4856	DENND5B	DENND5B	2.01424	114.759	56.974	55.5315
852	19076	UBE2W	UBE2W	2.01273	260.61	129.481	55.5315
853	1163	ATG10	ATG10	2.0096	29.7551	14.8065	55.5315
854	16348	SLC41A2	SLC41A2	2.00948	68.418	34.0476	55.5315
855	8567	IQGAP2	IQGAP2	2.00804	156.515	77.9445	55.5315
856	15734	SEMA4D	SEMA4D	2.00288	368.754	184.112	55.5315
857	11608	NCF1B	NCF1B	2.00282	51.4739	25.7007	55.5315
858	13032	PCDHAC1	PCDHAC1	2.00205	22.8888	11.4327	55.5315
859	19892	ZFP57	ZFP57	2.00172	51.7995	25.8775	55.5315
860	5342	EBI3	EBI3	2.0009	46.34	23.1595	55.5315
861	3360	CD52	CD52	2.00056	515.666	257.761	55.5315
862	11143	MRPL12	MRPL12	1.99971	573.448	286.766	55.5315
863	17321	ST6GALNAC4	ST6GALNAC4	1.99899	154.761	77.4197	55.5315
864	11227	MS4A15	MS4A15	1.99877	244.813	122.482	55.5315
865	950	ARHGAP42	ARHGAP42	1.99834	68.0481	34.0522	55.5315
866	623	AMICA1	AMICA1	1.9983	168.348	84.2457	55.5315
867	2469	C3orf30	C3orf30	1.99769	2.19147	1.097	55.5315
868	11759	NEDD1	NEDD1	1.99664	391.715	196.187	55.5315
869	520	AKR1D1	AKR1D1	1.9962	6.27002	3.14098	55.5315
870	16526	SMN2	SMN2	1.99424	307.303	154.096	55.5315
871	11171	MRPL41	MRPL41	1.99241	179.844	90.2643	55.5315
872	6027	FAM195A	FAM195A	1.9921	184.962	92.8477	55.5315
873	15093	RNF19A	RNF19A	1.99022	679.395	341.367	55.5315
874	13388	PI4K2B	PI4K2B	1.98938	169.601	85.2535	55.5315
875	12886	PAICS	PAICS	1.98641	1489.18	749.685	55.5315
876	4847	DENND1C	DENND1C	1.98515	164.248	82.7385	55.5315
877	11304	MTHFD1	MTHFD1	1.98269	460.29	232.155	55.5315
878	8674	ITPR2	ITPR2	1.97883	271.022	136.961	55.5315
879	3344	CD33	CD33	1.97577	38.5647	19.5188	55.5315
880	8937	KIAA0408	KIAA0408	1.97563	56.1518	28.4222	61.3247
881	9232	KRT19	KRT19	1.97456	15380.1	7789.13	61.3247
882	4326	CSNK1D	CSNK1D	1.97331	593.062	300.542	61.3247
883	20335	ZNF671	ZNF671	1.97061	37.8357	19.2	61.3247
884	4858	DEPDC1B	DEPDC1B	1.96811	129.557	65.8285	61.3247
885	16140	SLC17A9	SLC17A9	1.96788	120.585	61.2764	61.3247
886	7185	GNPTAB	GNPTAB	1.96744	460.75	234.188	61.3247
887	7347	GPR37	GPR37	1.96696	97.6635	49.6519	61.3247
888	11261	MST1R	MST1R	1.96684	266.035	135.26	61.3247
889	9191	KLRC2	KLRC2	1.96677	25.1033	12.7638	61.3247
890	1013	ARL6IP5	ARL6IP5	1.96267	672.676	342.736	61.3247
891	13962	PPP5C	PPP5C	1.95903	325.572	166.191	61.3247
892	1464	BCMO1	BCMO1	1.95868	13.5363	6.91093	61.3247
893	1341	B3GNT6	B3GNT6	1.95836	74.9992	38.297	61.3247
894	14285	PSME1	PSME1	1.95824	1032.29	527.15	61.3247
895	11872	NINJ1	NINJ1	1.956	369.062	188.682	61.3247
896	1044	ARPC5L	ARPC5L	1.956	237.939	121.646	61.3247
897	13120	PC	PC	1.9556	565.015	288.921	61.3247
898	876	APOO	APOO	1.95483	128.187	65.5745	61.3247
899	1538	BLVRB	BLVRB	1.95473	913.988	467.576	61.3247
900	7033	GIT2	GIT2	1.95442	159.225	81.4694	61.3247
901	13552	PLCB2	PLCB2	1.95376	207.717	106.317	61.3247
902	13440	PIK3R5	PIK3R5	1.95301	120.577	61.7388	61.3247
903	3005	CASP8	CASP8	1.95275	187.802	96.1728	61.3247
904	14944	RHCG	RHCG	1.95251	2222.5	1138.27	61.3247
905	9617	LIPK	LIPK	1.95096	21.2216	10.8775	61.3247
906	14783	RCC1	RCC1	1.95019	371.858	190.678	61.3247
907	8692	JAK3	JAK3	1.9496	391.559	200.841	61.3247
908	15416	RUVBL1	RUVBL1	1.94913	507.11	260.172	61.3247
909	6415	FGR	FGR	1.94416	189.163	97.2982	61.3247
910	15493	SAMHD1	SAMHD1	1.94336	355.682	183.025	61.3247
911	3368	CD68	CD68	1.94124	1855.81	955.993	61.3247
912	4474	CXCL12	CXCL12	1.94101	420.044	216.405	61.3247
913	11661	NCRNA00158	NCRNA00158	1.94009	1.52689	0.787023	61.3247
914	10743	MDK	MDK	1.93881	3060.91	1578.76	61.3247
915	3279	CCR3	CCR3	1.93867	5.3812	2.77572	61.3247
916	6650	FPR3	FPR3	1.93745	312.984	161.544	61.3247
917	18652	TRIM31	TRIM31	1.93741	133.334	68.8205	61.3247
918	1135	ASS1	ASS1	1.93679	2234.41	1153.67	61.3247
919	7021	GIMAP8	GIMAP8	1.93569	107.952	55.7695	61.3247
920	4175	CPN1	CPN1	1.93446	10.7695	5.56717	61.3247
921	5307	DYNLL2	DYNLL2	1.9333	389.49	201.464	61.3247
922	1212	ATP2A3	ATP2A3	1.93307	822.495	425.486	61.3247
923	11154	MRPL22	MRPL22	1.93246	107.493	55.6248	61.3247
924	16280	SLC31A1	SLC31A1	1.9322	332.125	171.89	61.3247
925	1782	C11orf86	C11orf86	1.93211	42.846	22.1757	61.3247
926	16116	SLC15A3	SLC15A3	1.93043	372.183	192.798	61.3247
927	804	AP3B1	AP3B1	1.92949	182.967	94.8266	61.3247
928	2008	C17orf28	C17orf28	1.92922	289.09	149.849	61.3247
929	6723	FUT4	FUT4	1.92811	87.1052	45.1765	61.3247
930	6311	FCAR	FCAR	1.92794	11.608	6.02093	61.3247
931	12062	NPTX1	NPTX1	1.92755	743.509	385.728	61.3247
932	17040	SP110	SP110	1.92723	163.609	84.8936	61.3247
933	7598	H2AFB1	H2AFB1	1.92703	40.1841	20.8528	61.3247
934	908	ARF3	ARF3	1.92656	1027.75	533.467	61.3247
935	18599	TRANK1	TRANK1	1.92428	205.371	106.726	61.3247
936	15622	SCNN1G	SCNN1G	1.9242	235.616	122.448	61.3247
937	17221	SQSTM1	SQSTM1	1.92359	4825.67	2508.68	61.3247
938	7997	HOOK1	HOOK1	1.92293	449.98	234.007	61.3247
939	11568	NAT8	NAT8	1.92245	11.9267	6.20391	61.3247
940	16458	SLFN13	SLFN13	1.92166	317.777	165.366	61.3247
941	2712	C8A	C8A	1.9214	10.1736	5.29489	61.3247
942	14673	RASGRP1	RASGRP1	1.91867	116.525	60.7322	61.3247
943	18540	TPD52	TPD52	1.91674	1076.08	561.411	61.3247
944	5977	FAM169B	FAM169B	1.91653	2.17102	1.13279	61.3247
945	6470	FLI1	FLI1	1.91571	159.365	83.1884	61.3247
946	5700	ERI1	ERI1	1.91438	75.0993	39.2291	61.3247
947	4151	COX7C	COX7C	1.91279	683.556	357.361	61.3247
948	8503	INPP5D	INPP5D	1.91266	359.219	187.811	61.3247
949	9988	LOC388955	LOC388955	1.91225	127.665	66.7616	61.3247
950	18416	TNFRSF10C	TNFRSF10C	1.91214	27.4817	14.3722	61.3247
951	13496	PKIA	PKIA	1.9118	126.254	66.0392	61.3247
952	2896	CALB2	CALB2	1.91123	520.332	272.25	61.3247
953	19162	UGT3A1	UGT3A1	1.91088	200.75	105.056	61.3247
954	3696	CHI3L2	CHI3L2	1.90897	295.227	154.653	61.3247
955	13831	PPA1	PPA1	1.90873	731.359	383.166	61.3247
956	4224	CREB3L2	CREB3L2	1.90815	611.022	320.217	61.3247
957	4060	COL4A4	COL4A4	1.90789	194.342	101.862	61.3247
958	9333	KRTAP4-1	KRTAP4-1	1.90784	9.73524	5.10275	61.3247
959	17872	TEKT5	TEKT5	1.9078	3.28486	1.72181	61.3247
960	553	ALDH9A1	ALDH9A1	1.90604	475.159	249.292	61.3247
961	8992	KIAA1370	KIAA1370	1.90542	127.443	66.8844	61.3247
962	862	APOC4	APOC4	1.90498	2.76905	1.45358	61.3247
963	3224	CCL18	CCL18	1.90476	1516.15	795.981	61.3247
964	7108	GLTPD2	GLTPD2	1.90247	9.53115	5.00988	61.3247
965	1518	BIN1	BIN1	1.90224	219.587	115.436	61.3247
966	12226	NUP210L	NUP210L	1.89953	2.83958	1.49489	61.3247
967	16932	SNRNP25	SNRNP25	1.89886	245.957	129.529	61.3247
968	13301	PGD	PGD	1.89771	5359.9	2824.41	61.3247
969	5746	ETNK1	ETNK1	1.89729	423.697	223.317	61.3247
970	3960	CNDP2	CNDP2	1.89707	871.389	459.334	61.3247
971	3232	CCL25	CCL25	1.89674	36.0604	19.0117	61.3247
972	6597	FOXA3	FOXA3	1.89668	157.785	83.19	61.3247
973	17316	ST6GAL1	ST6GAL1	1.89657	1021.29	538.494	61.3247
974	10460	M6PR	M6PR	1.89605	871.269	459.518	61.3247
975	867	APOL1	APOL1	1.89542	4249.12	2241.78	65.1647
976	4802	DEF6	DEF6	1.89492	177.004	93.41	65.1647
977	11905	NKX2-1	NKX2-1	1.89483	622.401	328.474	65.1647
978	14780	RCAN3	RCAN3	1.89249	44.4152	23.4691	65.1647
979	321	ADAP2	ADAP2	1.88953	88.6975	46.9417	65.1647
980	5916	FAM129B	FAM129B	1.88917	2013.45	1065.78	65.1647
981	13532	PLA2G7	PLA2G7	1.88876	145.606	77.0911	65.1647
982	5915	FAM129A	FAM129A	1.88872	553.994	293.318	65.1647
983	18902	TTR	TTR	1.88827	31.6525	16.7627	65.1647
984	16045	SIPA1	SIPA1	1.88789	282.197	149.478	65.1647
985	977	ARHGEF6	ARHGEF6	1.88657	168.106	89.107	65.1647
986	16329	SLC38A9	SLC38A9	1.88278	56.7245	30.1281	65.1647
987	10394	LTB	LTB	1.88079	382.243	203.235	65.1647
988	6435	FIGN	FIGN	1.87961	27.8388	14.8109	65.1647
989	14273	PSMD12	PSMD12	1.87887	255.134	135.791	65.1647
990	19432	VRK2	VRK2	1.87764	346.277	184.421	65.1647
991	7348	GPR39	GPR39	1.87724	80.0072	42.6196	65.1647
992	7719	HDLBP	HDLBP	1.87699	2960.58	1577.3	65.1647
993	14889	RG9MTD2	RG9MTD2	1.87631	43.0488	22.9433	65.1647
994	5073	DNAJC10	DNAJC10	1.87557	665.452	354.801	65.1647
995	1114	ASGR2	ASGR2	1.87505	253.676	135.29	65.1647
996	15689	SEC22B	SEC22B	1.87421	589.043	314.288	65.1647
997	5888	FAM117A	FAM117A	1.87263	168.362	89.9068	65.1647
998	7238	GP6	GP6	1.87229	8.01784	4.28238	65.1647
999	8422	IL26	IL26	1.87172	1.31162	0.700756	65.1647
1000	18093	TM4SF5	TM4SF5	1.87164	89.5579	47.85	65.1647
1001	18494	TOMM40	TOMM40	1.8714	538.178	287.58	65.1647
1002	17523	SV2B	SV2B	1.8714	347.932	185.921	65.1647
1003	4519	CXorf65	CXorf65	1.87136	2.95593	1.57956	65.1647
1004	3258	CCNE2	CCNE2	1.87026	150.891	80.6789	65.1647
1005	17108	SPCS1	SPCS1	1.87024	295.833	158.18	65.1647
1006	546	ALDH3B1	ALDH3B1	1.86993	436.754	233.567	65.1647
1007	3776	CIB1	CIB1	1.86957	875.294	468.179	65.1647
1008	17173	SPOPL	SPOPL	1.8657	131.416	70.4379	65.1647
1009	858	APOC1P1	APOC1P1	1.86462	10.481	5.621	65.1647
1010	13707	PNPO	PNPO	1.86461	231.413	124.108	65.1647
1011	5696	ERGIC2	ERGIC2	1.8639	330.301	177.21	65.1647
1012	9192	KLRC3	KLRC3	1.86287	13.8111	7.41392	65.1647
1013	4382	CTAG2	CTAG2	1.86216	262.882	141.17	65.1647
1014	3161	CCDC58	CCDC58	1.86192	130.629	70.1583	65.1647
1015	6774	GABBR2	GABBR2	1.86114	102.056	54.835	65.1647
1016	4160	CPA6	CPA6	1.86049	32.5677	17.5049	65.1647
1017	4435	CTSZ	CTSZ	1.85982	1616.86	869.366	65.1647
1018	11600	NCAPG	NCAPG	1.85938	160.028	86.0653	65.1647
1019	10380	LSP1	LSP1	1.85903	772.216	415.387	65.1647
1020	7612	HAAO	HAAO	1.85886	42.6349	22.9361	65.1647
1021	8195	HULC	HULC	1.85811	6.68233	3.59631	65.1647
1022	4663	DBF4	DBF4	1.85804	141.726	76.2768	65.1647
1023	2742	C8orf75	C8orf75	1.8576	3.75382	2.02079	65.1647
1024	2800	C9orf46	C9orf46	1.85663	122.553	66.0083	65.1647
1025	17041	SP140L	SP140L	1.85623	134.79	72.6153	65.1647
1026	488	AK3	AK3	1.85611	423.833	228.345	65.1647
1027	12340	OPA3	OPA3	1.8541	143.262	77.2677	65.1647
1028	11212	MRPS35	MRPS35	1.85186	537.213	290.094	65.1647
1029	18373	TMPO	TMPO	1.85142	644.57	348.148	65.1647
1030	6223	FAS	FAS	1.85127	216.36	116.871	65.1647
1031	13355	PHF8	PHF8	1.85095	507.857	274.376	65.1647
1032	621	AMHR2	AMHR2	1.84961	3.21818	1.73992	65.1647
1033	14026	PRDX3	PRDX3	1.84876	1042.61	563.953	65.1647
1034	2717	C8orf22	C8orf22	1.84867	6.18925	3.34795	65.1647
1035	11713	NDUFA2	NDUFA2	1.84837	265.719	143.759	65.1647
1036	10454	LYZ	LYZ	1.84819	7301.1	3950.42	65.1647
1037	18709	TRIP12	TRIP12	1.84603	575.244	311.611	65.1647
1038	17544	SYK	SYK	1.84589	444.73	240.93	65.1647
1039	18441	TNFSF14	TNFSF14	1.84392	8.38838	4.54921	65.1647
1040	19200	UNKL	UNKL	1.84373	149.672	81.1794	65.1647
1041	9496	LEAP2	LEAP2	1.83979	24.239	13.1749	65.1647
1042	10751	ME2	ME2	1.8382	194.844	105.997	65.1647
1043	5663	EPR1	EPR1	1.83797	366.999	199.676	65.1647
1044	11613	NCK1	NCK1	1.83751	364.483	198.357	65.1647
1045	6372	FGB	FGB	1.8375	789.38	429.595	65.1647
1046	11340	MTTP	MTTP	1.83678	142.133	77.382	65.1647
1047	11057	MOCS2	MOCS2	1.83656	107.657	58.6188	65.1647
1048	15775	SEPX1	SEPX1	1.83612	343.447	187.05	65.1647
1049	18218	TMEM176A	TMEM176A	1.83455	467.835	255.013	65.1647
1050	14323	PTGDR	PTGDR	1.8337	6.50453	3.54721	65.1647
1051	2746	C8orf80	C8orf80	1.83346	58.0609	31.6674	65.1647
1052	1662	BTN3A2	BTN3A2	1.83342	400.011	218.178	65.1647
1053	12748	ORM2	ORM2	1.83326	108.82	59.3587	65.1647
1054	18805	TSPAN32	TSPAN32	1.83247	14.4179	7.86804	65.1647
1055	4757	DDX11	DDX11	1.83149	370.072	202.061	65.1647
1056	16122	SLC16A14	SLC16A14	1.83078	220.197	120.275	65.1647
1057	3225	CCL19	CCL19	1.8306	528.988	288.97	65.1647
1058	12939	PARD3B	PARD3B	1.82973	29.7552	16.2621	65.1647
1059	1953	C15orf58	C15orf58	1.82878	16.2279	8.87363	65.1647
1060	18551	TPMT	TPMT	1.8285	217.039	118.698	65.1647
1061	15198	RPL13P5	RPL13P5	1.82824	7.17167	3.92272	65.1647
1062	11117	MPZL3	MPZL3	1.82809	25.8379	14.1338	65.1647
1063	4537	CYC1	CYC1	1.82763	1060.27	580.131	65.1647
1064	11836	NFKBIZ	NFKBIZ	1.82742	475.01	259.935	65.1647
1065	11201	MRPS23	MRPS23	1.82634	333.365	182.532	65.1647
1066	8814	KCNK13	KCNK13	1.8257	23.6516	12.9548	65.1647
1067	2873	CACNA2D4	CACNA2D4	1.82513	14.9081	8.16825	65.1647
1068	15694	SEC24A	SEC24A	1.82311	186.67	102.391	65.1647
1069	17643	TAF9	TAF9	1.82187	236.64	129.889	65.1647
1070	16598	SNHG6	SNHG6	1.82159	446.02	244.852	65.1647
1071	12020	NOXO1	NOXO1	1.82131	28.3004	15.5385	65.1647
1072	857	APOB	APOB	1.81937	341.177	187.524	65.1647
1073	14000	PRAP1	PRAP1	1.81906	1313.1	721.857	65.1647
1074	18097	TM7SF3	TM7SF3	1.81786	893.605	491.571	65.1647
1075	861	APOC3	APOC3	1.81735	276.966	152.401	65.1647
1076	19657	XCR1	XCR1	1.81656	6.22441	3.42648	65.1647
1077	20412	ZNF780A	ZNF780A	1.81653	130.842	72.029	65.1647
1078	2729	C8orf45	C8orf45	1.8159	18.5454	10.2128	65.1647
1079	3522	CDSN	CDSN	1.81551	374.613	206.34	65.1647
1080	5369	EDEM1	EDEM1	1.81418	537.364	296.202	65.1647
1081	3787	CILP	CILP	1.8139	319.308	176.033	65.1647
1082	8018	HOXB2	HOXB2	1.81351	129.374	71.3392	65.1647
1083	2452	C3AR1	C3AR1	1.81276	184.219	101.623	65.1647
1084	12329	OLIG3	OLIG3	1.81223	6.46026	3.56481	65.1647
1085	19470	WARS	WARS	1.81215	3105.7	1713.82	65.1647
1086	613	AMBP	AMBP	1.81192	614.473	339.127	65.1647
1087	20027	ZNF229	ZNF229	1.81178	99.8713	55.1232	65.1647
1088	17592	SYTL3	SYTL3	1.81037	77.9973	43.0836	65.1647
1089	8533	INTS8	INTS8	1.80929	204.077	112.794	65.1647
1090	4149	COX7B2	COX7B2	1.80923	87.4364	48.328	65.1647
1091	17425	STRADA	STRADA	1.80891	119.239	65.9177	65.1647
1092	844	APOA4	APOA4	1.80836	9.32086	5.15433	65.1647
1093	17932	TF	TF	1.80829	3169	1752.48	65.1647
1094	17231	SRD5A3	SRD5A3	1.80809	468.934	259.354	65.1647
1095	13745	POLQ	POLQ	1.80707	136.993	75.8095	65.1647
1096	7583	GYPC	GYPC	1.80436	153.363	84.9959	65.1647
1097	17147	SPINK1	SPINK1	1.80402	865.484	479.753	65.1647
1098	5677	ERAP2	ERAP2	1.80241	594.511	329.842	65.1647
1099	19594	WIBG	WIBG	1.80219	117.463	65.1777	65.1647
1100	10846	MET	MET	1.80143	2136.75	1186.14	65.1647
1101	14198	PRSS36	PRSS36	1.80135	17.1718	9.53272	65.1647
1102	6802	GADD45G	GADD45G	1.80129	157.179	87.2592	65.1647
1103	9576	LILRA6	LILRA6	1.80086	64.5514	35.8447	65.1647
1104	17466	SUCLG2	SUCLG2	1.80051	143.687	79.8032	65.1647
1105	405	AFMID	AFMID	1.79987	173.417	96.3497	65.1647
1106	352	ADH4	ADH4	1.79975	5.29729	2.94335	65.1647
1107	7551	GTSF1L	GTSF1L	1.79965	1.2802	0.711358	65.1647
1108	1011	ARL6IP1	ARL6IP1	1.7983	1583.27	880.428	65.1647
1109	15814	SERPINC1	SERPINC1	1.79821	69.8492	38.8438	65.1647
1110	1860	C14orf105	C14orf105	1.79788	2.0977	1.16676	65.1647
1111	3249	CCNB1	CCNB1	1.79759	412.654	229.56	65.1647
1112	14588	RAD54B	RAD54B	1.79477	58.4695	32.5776	65.1647
1113	19114	UBXN2B	UBXN2B	1.79464	138.025	76.9098	65.1647
1114	182	ACMSD	ACMSD	1.79444	12.4466	6.93624	65.1647
1115	13667	PMP2	PMP2	1.7943	251.72	140.289	65.1647
1116	4860	DEPDC4	DEPDC4	1.79356	4.37407	2.43876	65.1647
1117	8220	ICAM2	ICAM2	1.79278	124.092	69.2176	67.9081
1118	17895	TEX13B	TEX13B	1.79257	4.71048	2.62779	67.9081
1119	11317	MTMR14	MTMR14	1.7914	121.425	67.7822	67.9081
1120	6241	FBP1	FBP1	1.79083	591.861	330.495	67.9081
1121	8725	KAAG1	KAAG1	1.7903	16.827	9.39899	67.9081
1122	8981	KIAA1217	KIAA1217	1.78926	708.84	396.164	67.9081
1123	3382	CD86	CD86	1.78844	140.005	78.2832	67.9081
1124	5072	DNAJB9	DNAJB9	1.78795	363.661	203.395	67.9081
1125	3940	CMAS	CMAS	1.78674	392.28	219.551	67.9081
1126	16948	SNRPG	SNRPG	1.78662	589.976	330.22	67.9081
1127	9581	LILRB5	LILRB5	1.78653	45.0208	25.2002	67.9081
1128	6375	FGD3	FGD3	1.78641	108.36	60.6582	67.9081
1129	18329	TMEM66	TMEM66	1.78539	961.612	538.6	67.9081
1130	14955	RHOF	RHOF	1.78536	274.087	153.52	67.9081
1131	7693	HCP5	HCP5	1.7845	452.725	253.699	67.9081
1132	18658	TRIM37	TRIM37	1.78408	161.652	90.6084	67.9081
1133	10645	MARVELD3	MARVELD3	1.78401	111.848	62.6949	67.9081
1134	3387	CD97	CD97	1.78387	517.918	290.334	67.9081
1135	1008	ARL5A	ARL5A	1.78295	244.512	137.139	67.9081
1136	9226	KRT13	KRT13	1.78223	20415.9	11455.2	67.9081
1137	15091	RNF186	RNF186	1.78171	47.129	26.4515	67.9081
1138	7489	GSR	GSR	1.78129	1095.48	614.994	67.9081
1139	6791	GABRG3	GABRG3	1.78068	20.5256	11.5268	67.9081
1140	19690	XRCC4	XRCC4	1.7806	31.6009	17.7473	67.9081
1141	843	APOA2	APOA2	1.77991	2254.39	1266.58	67.9081
1142	16376	SLC4A7	SLC4A7	1.77982	145.577	81.7933	67.9081
1143	1663	BTN3A3	BTN3A3	1.77967	190.624	107.112	67.9081
1144	842	APOA1	APOA1	1.77931	5353.34	3008.66	67.9081
1145	1146	ATAD2	ATAD2	1.77929	382.214	214.812	67.9081
1146	8387	IL17REL	IL17REL	1.77907	120.011	67.457	67.9081
1147	11146	MRPL15	MRPL15	1.77876	339.086	190.63	67.9081
1148	10164	LOC729668	LOC729668	1.77848	1.66945	0.938695	67.9081
1149	11042	MNDA	MNDA	1.77776	131.376	73.9	67.9081
1150	6968	GFAP	GFAP	1.77767	79.3067	44.6127	67.9081
1151	18350	TMEM8A	TMEM8A	1.7772	473.913	266.663	67.9081
1152	8466	IMPA1	IMPA1	1.7768	139.919	78.7478	67.9081
1153	466	AHSG	AHSG	1.77672	1306.41	735.293	67.9081
1154	11245	MSI2	MSI2	1.77648	159.32	89.683	67.9081
1155	16261	SLC2A2	SLC2A2	1.77559	163.206	91.9166	67.9081
1156	15612	SCN4A	SCN4A	1.77486	21.1099	11.8938	67.9081
1157	10065	LOC606724	LOC606724	1.77482	33.8172	19.0539	67.9081
1158	6933	GC	GC	1.77476	382.056	215.271	67.9081
1159	14978	RILPL2	RILPL2	1.77434	97.8369	55.14	67.9081
1160	8322	IGFBP1	IGFBP1	1.77405	222.519	125.431	67.9081
1161	16104	SLC12A7	SLC12A7	1.77399	1110.27	625.86	67.9081
1162	3313	CD1B	CD1B	1.77322	7.72586	4.35696	67.9081
1163	4126	CORO7	CORO7	1.77266	177.072	99.8908	67.9081
1164	11993	NOP10	NOP10	1.77246	447.696	252.585	67.9081
1165	5820	F2	F2	1.77167	173.676	98.0296	67.9081
1166	15455	S100P	S100P	1.77075	1613.58	911.241	67.9081
1167	15702	SEC61B	SEC61B	1.76993	278.915	157.585	67.9081
1168	11392	MYBPC3	MYBPC3	1.7681	2.90211	1.64137	67.9081
1169	2183	C1orf144	C1orf144	1.76762	617.969	349.606	67.9081
1170	10919	MGRN1	MGRN1	1.76744	274.176	155.126	67.9081
1171	7964	HN1	HN1	1.76509	840.422	476.136	67.9081
1172	13519	PLA2G2A	PLA2G2A	1.76508	5172.66	2930.54	67.9081
1173	11611	NCF2	NCF2	1.76427	293.556	166.39	67.9081
1174	845	APOA5	APOA5	1.76425	32.4179	18.3748	67.9081
1175	12352	OPRK1	OPRK1	1.76381	72.9768	41.3744	67.9081
1176	21	?	?	1.76315	252.58	143.255	67.9081
1177	18597	TRAM1	TRAM1	1.76242	1613.18	915.317	67.9081
1178	13685	PNLIPRP2	PNLIPRP2	1.76185	12.5152	7.10345	67.9081
1179	2509	C4BPB	C4BPB	1.76056	45.0752	25.6028	67.9081
1180	5945	FAM153A	FAM153A	1.75977	26.6725	15.1568	67.9081
1181	874	APOM	APOM	1.75923	194.871	110.771	67.9081
1182	16346	SLC40A1	SLC40A1	1.7585	1778.04	1011.12	67.9081
1183	15073	RNF150	RNF150	1.75767	54.77	31.1605	67.9081
1184	14827	RELB	RELB	1.75763	380.811	216.661	67.9081
1185	126	ABI1	ABI1	1.75667	420.07	239.129	67.9081
1186	9843	LOC154822	LOC154822	1.75646	18.7221	10.659	67.9081
1187	3039	CBS	CBS	1.75603	418.204	238.154	67.9081
1188	3369	CD69	CD69	1.75602	141.49	80.574	67.9081
1189	10118	LOC651250	LOC651250	1.75591	337.13	191.997	67.9081
1190	5831	FABP1	FABP1	1.75579	59.4022	33.8322	67.9081
1191	13931	PPP1R7	PPP1R7	1.75555	152.204	86.6991	67.9081
1192	15820	SERPINF2	SERPINF2	1.75487	770.608	439.125	67.9081
1193	19522	WDR45L	WDR45L	1.75321	907.59	517.672	67.9081
1194	8588	IRF8	IRF8	1.75265	313.807	179.047	67.9081
1195	12036	NPFFR2	NPFFR2	1.75126	37.2972	21.2974	67.9081
1196	4092	COMTD1	COMTD1	1.74807	96.1043	54.9775	67.9081
1197	19803	ZC3H12D	ZC3H12D	1.74655	21.7609	12.4594	67.9081
1198	18674	TRIM50	TRIM50	1.746	1.59895	0.91578	67.9081
1199	10435	LYPLA1	LYPLA1	1.7456	973.608	557.75	67.9081
1200	14360	PTPLB	PTPLB	1.74496	79.4532	45.5329	67.9081
1201	10678	MBL2	MBL2	1.74364	3.04745	1.74775	67.9081
1202	19380	VIPR2	VIPR2	1.74356	7.37318	4.22882	67.9081
1203	19395	VNN3	VNN3	1.74323	40.4815	23.2221	67.9081
1204	11930	NLRP12	NLRP12	1.74261	15.9193	9.13534	67.9081
1205	13005	PCCB	PCCB	1.74247	422.683	242.577	67.9081
1206	13218	PDZK1P1	PDZK1P1	1.74192	6.66649	3.8271	67.9081
1207	19993	ZNF180	ZNF180	1.7408	46.3951	26.6516	67.9081
1208	14250	PSMA6	PSMA6	1.7406	896.572	515.093	67.9081
1209	7874	HIST1H4I	HIST1H4I	1.74038	1.70342	0.978764	67.9081
1210	3636	CFHR2	CFHR2	1.73985	15.0469	8.64843	67.9081
1211	14632	RAP1A	RAP1A	1.73949	240.802	138.433	67.9081
1212	1113	ASGR1	ASGR1	1.73849	79.0718	45.4829	67.9081
1213	17351	STAM	STAM	1.7369	125.947	72.5123	67.9081
1214	9103	KLB	KLB	1.73683	59.8725	34.4722	67.9081
1215	850	APOBEC3B	APOBEC3B	1.73645	315.208	181.524	67.9081
1216	3541	CEACAM4	CEACAM4	1.73588	7.61285	4.3856	67.9081
1217	19203	UPB1	UPB1	1.73537	22.9506	13.2252	67.9081
1218	17928	TFPI	TFPI	1.73488	887.331	511.466	67.9081
1219	14190	PRSS1	PRSS1	1.73379	56.9563	32.8507	67.9081
1220	14812	RECQL5	RECQL5	1.73362	143.606	82.8357	67.9081
1221	12082	NR1I3	NR1I3	1.73357	3.49649	2.01693	67.9081
1222	13814	POU2AF1	POU2AF1	1.73329	645.709	372.533	67.9081
1223	17477	SULT1A3	SULT1A3	1.73194	256.538	148.122	67.9081
1224	13219	PDZK1	PDZK1	1.73124	46.5787	26.9049	67.9081
1225	1020	ARMC1	ARMC1	1.73122	215.816	124.661	67.9081
1226	16299	SLC35D2	SLC35D2	1.7312	138.098	79.77	67.9081
1227	7480	GSDMD	GSDMD	1.73002	375.225	216.89	67.9081
1228	5176	DPP4	DPP4	1.72913	294.217	170.153	67.9081
1229	647	ANAPC11	ANAPC11	1.72885	537.522	310.913	67.9081
1230	9929	LOC285733	LOC285733	1.7288	15.297	8.84835	67.9081
1231	10316	LRRC45	LRRC45	1.72852	120.335	69.6172	67.9081
1232	20058	ZNF274	ZNF274	1.72848	103.554	59.9108	67.9081
1233	4401	CTH	CTH	1.72699	39.615	22.9387	67.9081
1234	6566	FMR1NB	FMR1NB	1.72676	8.94428	5.17981	67.9081
1235	15715	SELK	SELK	1.72544	144.164	83.5521	67.9081
1236	3785	CIITA	CIITA	1.72446	311.949	180.896	67.9081
1237	530	ALAD	ALAD	1.7243	149.521	86.7141	67.9081
1238	406	AFM	AFM	1.72406	14.9334	8.66175	67.9081
1239	15258	RPN1	RPN1	1.72395	2222.55	1289.21	67.9081
1240	11372	MVD	MVD	1.72384	293.406	170.205	67.9081
1241	19351	VCX3A	VCX3A	1.72344	26.1453	15.1704	67.9081
1242	5494	EIF4E1B	EIF4E1B	1.72299	6.38419	3.70529	67.9081
1243	14275	PSMD14	PSMD14	1.72233	407.354	236.513	67.9081
1244	17483	SULT2A1	SULT2A1	1.72152	25.2764	14.6826	67.9081
1245	9788	LOC115110	LOC115110	1.72142	45.6794	26.536	67.9081
1246	13112	PCSK7	PCSK7	1.72125	148.041	86.0075	67.9081
1247	1056	ARRDC5	ARRDC5	1.72093	3.22209	1.8723	67.9081
1248	15038	RNASET2	RNASET2	1.72014	438.81	255.101	67.9081
1249	7787	HHATL	HHATL	1.71972	73.3302	42.6407	67.9081
1250	14581	RAD51AP1	RAD51AP1	1.7172	161.457	94.024	67.9081
1251	11147	MRPL16	MRPL16	1.71661	120.528	70.2126	67.9081
1252	4123	CORO2A	CORO2A	1.71516	459.524	267.919	67.9081
1253	19199	UNG	UNG	1.71498	319.06	186.043	67.9081
1254	5058	DNAJA3	DNAJA3	1.71493	285.536	166.501	67.9081
1255	1223	ATP5C1	ATP5C1	1.71442	794.022	463.144	67.9081
1256	14496	RAB18	RAB18	1.71405	625.054	364.665	67.9081
1257	7782	HGD	HGD	1.71353	510.385	297.856	67.9081
1258	3950	CMTM4	CMTM4	1.71347	321.696	187.745	67.9081
1259	18525	TP53INP1	TP53INP1	1.71334	488.723	285.246	67.9081
1260	6413	FGL1	FGL1	1.71323	349.392	203.938	67.9081
1261	14569	RAC2	RAC2	1.7119	655.261	382.769	67.9081
1262	6335	FCRL3	FCRL3	1.71145	53.5148	31.2688	67.9081
1263	12969	PASK	PASK	1.71125	107.035	62.5477	67.9081
1264	7898	HKDC1	HKDC1	1.71073	103.242	60.3496	67.9081
1265	8251	IFFO1	IFFO1	1.70975	72.4039	42.3477	67.9081
1266	5881	FAM113B	FAM113B	1.70933	127.288	74.4667	67.9081
1267	51	AANAT	AANAT	1.70621	1.13852	0.667279	67.9081
1268	17111	SPDEF	SPDEF	1.70481	234.522	137.565	67.9081
1269	9166	KLHL6	KLHL6	1.70443	249.802	146.56	67.9081
1270	15151	ROD1	ROD1	1.70411	679.152	398.538	67.9081
1271	11061	MOGAT3	MOGAT3	1.704	3.86544	2.26845	67.9081
1272	12872	PAEP	PAEP	1.70382	87.8309	51.5494	67.9081
1273	4864	DERA	DERA	1.70335	417.467	245.085	67.9081
1274	18797	TSPAN15	TSPAN15	1.70306	301.328	176.933	67.9081
1275	14913	RGS14	RGS14	1.70279	132.082	77.5679	67.9081
1276	4905	DHFR	DHFR	1.70211	80.9042	47.5319	67.9081
1277	1454	BCL3	BCL3	1.69924	410.307	241.464	67.9081
1278	18896	TTLL8	TTLL8	1.69883	0.811285	0.477555	67.9081
1279	6762	G6PC	G6PC	1.69456	9.3283	5.50486	67.9081
1280	18110	TMC5	TMC5	1.69395	310.975	183.58	67.9081
1281	14155	PRR15L	PRR15L	1.69393	196.197	115.823	67.9081
1282	16513	SMCP	SMCP	1.69278	14.2172	8.39872	67.9081
1283	14354	PTP4A2	PTP4A2	1.69273	367.75	217.253	67.9081
1284	15700	SEC61A1	SEC61A1	1.69236	1797.43	1062.08	67.9081
1285	5187	DPT	DPT	1.69181	248.509	146.89	67.9081
1286	18817	TSPY2	TSPY2	1.6918	808.185	477.707	67.9081
1287	8355	IKBKE	IKBKE	1.69175	196.727	116.286	67.9081
1288	10968	MKNK1	MKNK1	1.69042	148.876	88.0707	67.9081
1289	10194	LOC93432	LOC93432	1.68988	7.63048	4.51541	67.9081
1290	11829	NFKB2	NFKB2	1.68863	532.044	315.074	67.9081
1291	201	ACP2	ACP2	1.68852	254.86	150.937	67.9081
1292	17820	TCN2	TCN2	1.68748	326.033	193.207	67.9081
1293	2026	C17orf60	C17orf60	1.68678	10.1262	6.00325	67.9081
1294	8142	HSPA2	HSPA2	1.68594	628.88	373.014	67.9081
1295	4563	CYP27B1	CYP27B1	1.68542	58.5839	34.7593	67.9081
1296	1058	ARSB	ARSB	1.68492	91.6457	54.3916	68.848
1297	7845	HIST1H2BE	HIST1H2BE	1.68465	7.77524	4.61535	68.848
1298	4605	CYP8B1	CYP8B1	1.68437	2.9322	1.74083	68.848
1299	17427	STRAP	STRAP	1.68415	854.614	507.445	68.848
1300	3631	CFB	CFB	1.68316	1429.99	849.587	68.848
1301	14918	RGS1	RGS1	1.68245	1141.96	678.747	68.848
1302	1575	BOLA3	BOLA3	1.68242	117.954	70.1095	68.848
1303	8199	HUWE1	HUWE1	1.68231	1314.38	781.294	68.848
1304	14956	RHOG	RHOG	1.68205	206.283	122.638	68.848
1305	4546	CYLD	CYLD	1.68195	223.801	133.061	68.848
1306	19846	ZDHHC18	ZDHHC18	1.68161	257.465	153.106	68.848
1307	7851	HIST1H2BK	HIST1H2BK	1.68154	702.104	417.537	68.848
1308	18376	TMPRSS11BNL	TMPRSS11BNL	1.68079	11.7045	6.96372	68.848
1309	897	AQP9	AQP9	1.68016	144.055	85.7387	68.848
1310	11130	MRGPRE	MRGPRE	1.67862	4.07373	2.42683	68.848
1311	8063	HPX	HPX	1.67856	39.9246	23.785	68.848
1312	9074	KIF4B	KIF4B	1.67836	3.78112	2.25287	68.848
1313	10033	LOC440461	LOC440461	1.6779	9.11621	5.4331	68.848
1314	9587	LIMD2	LIMD2	1.67783	369.72	220.356	68.848
1315	449	AGT	AGT	1.67649	272.291	162.417	68.848
1316	193	ACOT7	ACOT7	1.67557	322.281	192.342	68.848
1317	7778	HFE2	HFE2	1.67555	8.21199	4.90108	68.848
1318	4019	COBLL1	COBLL1	1.67447	421.346	251.63	68.848
1319	20522	ZWINT	ZWINT	1.67447	254.418	151.94	68.848
1320	17745	TBCD	TBCD	1.67396	541.385	323.416	68.848
1321	9571	LILRA1	LILRA1	1.67392	5.1133	3.05469	68.848
1322	14662	RASAL1	RASAL1	1.6738	181.291	108.311	68.848
1323	18143	TMEM106A	TMEM106A	1.67379	35.491	21.204	68.848
1324	4938	DHX58	DHX58	1.67304	103.989	62.1556	68.848
1325	3670	CHCHD1	CHCHD1	1.67263	140.141	83.7846	68.848
1326	9205	KPNA1	KPNA1	1.67065	488.996	292.697	68.848
1327	4730	DCUN1D4	DCUN1D4	1.6695	156.63	93.8184	68.848
1328	8419	IL23R	IL23R	1.66945	1.1404	0.6831	68.848
1329	14378	PTPN7	PTPN7	1.66932	241.143	144.456	68.848
1330	3062	CCBP2	CCBP2	1.669	45.7859	27.4332	68.848
1331	3365	CD5L	CD5L	1.66875	17.8487	10.6958	68.848
1332	17164	SPNS3	SPNS3	1.6687	6.86259	4.11254	68.848
1333	2544	C4orf52	C4orf52	1.66846	130.053	77.9479	68.848
1334	634	AMPD1	AMPD1	1.6681	12.3053	7.37682	68.848
1335	5861	FAM104A	FAM104A	1.66725	154.584	92.7181	68.848
1336	109	ABCG5	ABCG5	1.6671	21.0553	12.6298	68.848
1337	11151	MRPL1	MRPL1	1.66689	117.217	70.3208	68.848
1338	6661	FRK	FRK	1.66675	46.5305	27.9169	68.848
1339	19741	YWHAZ	YWHAZ	1.66649	5872.55	3523.9	68.848
1340	12070	NPY6R	NPY6R	1.66562	5.51061	3.30844	68.848
1341	11680	NCRNA00200	NCRNA00200	1.6649	5.20429	3.1259	68.848
1342	7843	HIST1H2BC	HIST1H2BC	1.66393	56.6285	34.033	68.848
1343	7455	GRLF1	GRLF1	1.66381	593.861	356.928	68.848
1344	9614	LIPH	LIPH	1.66358	159.029	95.5944	68.848
1345	18459	TNNC2	TNNC2	1.66153	34.87	20.9867	68.848
1346	6547	FLT3	FLT3	1.66117	12.4999	7.52477	68.848
1347	20477	ZNHIT1	ZNHIT1	1.66022	387.059	233.137	68.848
1348	19231	URM1	URM1	1.65978	189.846	114.38	68.848
1349	7112	GLUD1	GLUD1	1.65931	1338.4	806.604	68.848
1350	1833	C12orf72	C12orf72	1.65712	10.6403	6.42097	68.848
1351	19513	WDR34	WDR34	1.65654	333.782	201.493	68.848
1352	4685	DCAF4L2	DCAF4L2	1.65518	78.3768	47.3525	68.848
1353	5666	EPS15	EPS15	1.65482	177.364	107.18	68.848
1354	17333	ST8SIA4	ST8SIA4	1.65469	190.341	115.032	68.848
1355	18443	TNFSF18	TNFSF18	1.65465	14.8566	8.97865	68.848
1356	15998	SHMT1	SHMT1	1.65425	209.752	126.795	68.848
1357	3222	CCL16	CCL16	1.65414	6.12539	3.70307	68.848
1358	15674	SDSL	SDSL	1.65411	63.9113	38.6379	68.848
1359	580	ALK	ALK	1.65339	44.4237	26.8684	68.848
1360	5558	EMG1	EMG1	1.65309	316.642	191.545	68.848
1361	733	ANKRD55	ANKRD55	1.65308	2.48905	1.5057	68.848
1362	12179	NUBP1	NUBP1	1.65292	66.0836	39.9798	68.848
1363	1761	C11orf54	C11orf54	1.65233	122.254	73.9888	68.848
1364	13560	PLCG2	PLCG2	1.65168	227.758	137.894	68.848
1365	3564	CELF2	CELF2	1.65101	246.246	149.148	68.848
1366	19227	UQCRQ	UQCRQ	1.65094	420.713	254.832	68.848
1367	9852	LOC200726	LOC200726	1.6508	4.03454	2.44398	68.848
1368	14917	RGS19	RGS19	1.65031	92.482	56.0392	68.848
1369	18954	TUBG1	TUBG1	1.65005	257.161	155.85	68.848
1370	10665	MAX	MAX	1.64895	172.479	104.599	68.848
1371	6735	FXYD2	FXYD2	1.64775	99.9998	60.6886	68.848
1372	558	ALG10	ALG10	1.64705	48.5589	29.4823	68.848
1373	10523	MAL2	MAL2	1.64652	2302.58	1398.45	68.848
1374	12999	PCBD2	PCBD2	1.64632	41.6204	25.2809	68.848
1375	8657	ITIH2	ITIH2	1.6459	83.3733	50.655	68.848
1376	8240	IDI1	IDI1	1.64545	412.567	250.732	68.848
1377	18468	TNP1	TNP1	1.64429	10.0422	6.10729	68.848
1378	5670	EPS8	EPS8	1.64417	886.37	539.098	68.848
1379	18689	TRIM65	TRIM65	1.64403	131.383	79.915	68.848
1380	19953	ZMYND15	ZMYND15	1.64398	26.7297	16.2591	68.848
1381	8423	IL27RA	IL27RA	1.64373	250.701	152.52	68.848
1382	12885	PAH	PAH	1.64356	389.228	236.82	68.848
1383	15721	SELS	SELS	1.64329	284.028	172.841	68.848
1384	13266	PF4	PF4	1.64274	4.17557	2.54183	68.848
1385	9542	LGMN	LGMN	1.64192	738.709	449.905	68.848
1386	7850	HIST1H2BJ	HIST1H2BJ	1.64066	56.3592	34.3515	68.848
1387	525	AKT1S1	AKT1S1	1.64024	238.639	145.49	68.848
1388	11406	MYEOV2	MYEOV2	1.64002	227.452	138.688	68.848
1389	1231	ATP5H	ATP5H	1.63972	591.238	360.573	68.848
1390	1182	ATL3	ATL3	1.63936	184.034	112.26	68.848
1391	12755	OSBPL11	OSBPL11	1.63935	194.925	118.903	68.848
1392	7774	HEXIM2	HEXIM2	1.63891	33.7743	20.6079	68.848
1393	16951	SNTB1	SNTB1	1.63881	391.188	238.702	68.848
1394	11135	MRGPRX3	MRGPRX3	1.63845	21.3384	13.0235	68.848
1395	1919	C14orf73	C14orf73	1.63833	61.3111	37.423	68.848
1396	8144	HSPA4	HSPA4	1.63708	468.701	286.303	68.848
1397	1043	ARPC4	ARPC4	1.63695	645.717	394.463	68.848
1398	11238	MSGN1	MSGN1	1.63597	9.47681	5.79278	68.848
1399	1461	BCL9L	BCL9L	1.63594	618.261	377.925	68.848
1400	3306	CD163	CD163	1.6357	753.337	460.56	68.848
1401	17254	SRPR	SRPR	1.63565	685.747	419.25	68.848
1402	18566	TPSAB1	TPSAB1	1.63542	241.634	147.751	68.848
1403	7113	GLUD2	GLUD2	1.63475	107.358	65.6728	68.848
1404	14100	PRMT1	PRMT1	1.63419	704.552	431.133	68.848
1405	19075	UBE2V2	UBE2V2	1.63404	249.493	152.685	68.848
1406	14547	RAB7A	RAB7A	1.63401	1389.37	850.282	68.848
1407	3635	CFHR1	CFHR1	1.63387	20.683	12.6589	68.848
1408	3275	CCPG1	CCPG1	1.63337	347.353	212.661	68.848
1409	19132	UCP2	UCP2	1.63183	945.403	579.352	68.848
1410	2743	C8orf76	C8orf76	1.6317	111.975	68.6251	68.848
1411	114	ABHD12	ABHD12	1.63111	288.544	176.9	68.848
1412	10658	MATK	MATK	1.62641	50.3303	30.9457	68.848
1413	10487	MAGEA3	MAGEA3	1.62617	552.148	339.538	68.848
1414	431	AGMAT	AGMAT	1.62579	39.4185	24.2458	68.848
1415	6451	FKBP2	FKBP2	1.62561	220.92	135.9	68.848
1416	18026	TIMD4	TIMD4	1.62559	12.383	7.61752	68.848
1417	14688	RASSF5	RASSF5	1.62475	290.361	178.711	68.848
1418	15673	SDR9C7	SDR9C7	1.6242	14.5814	8.97755	68.848
1419	92	ABCC5	ABCC5	1.62306	3937.26	2425.82	68.848
1420	8449	IL7	IL7	1.62304	24.1474	14.8779	68.848
1421	19160	UGT2B4	UGT2B4	1.62213	22.7853	14.0465	68.848
1422	6861	GAPVD1	GAPVD1	1.62192	199.949	123.279	68.848
1423	2569	C5orf44	C5orf44	1.62023	115.002	70.979	68.848
1424	11778	NEK6	NEK6	1.6199	198.603	122.602	68.848
1425	11014	MMP12	MMP12	1.619	1223.44	755.677	68.848
1426	13276	PFKFB4	PFKFB4	1.61797	171.065	105.728	68.848
1427	3639	CFHR5	CFHR5	1.61766	3.54852	2.19362	68.848
1428	6935	GDAP1	GDAP1	1.61763	151.316	93.5421	68.848
1429	13652	PLXNC1	PLXNC1	1.61676	94.8366	58.6585	68.848
1430	19064	UBE2N	UBE2N	1.6155	466.654	288.86	68.848
1431	9414	LARP4B	LARP4B	1.61474	293.737	181.91	68.848
1432	14146	PRPS1L1	PRPS1L1	1.61421	0.694702	0.430366	68.848
1433	9172	KLK12	KLK12	1.61335	558.629	346.254	68.848
1434	5868	FAM107B	FAM107B	1.6133	434.925	269.587	68.848
1435	6984	GGA2	GGA2	1.61327	384.277	238.198	68.848
1436	3756	CHST13	CHST13	1.61311	25.3721	15.7287	68.848
1437	18444	TNFSF4	TNFSF4	1.61292	48.906	30.3214	68.848
1438	16162	SLC22A16	SLC22A16	1.61278	42.7374	26.4993	68.848
1439	9610	LIPC	LIPC	1.6127	26.376	16.3552	68.848
1440	16176	SLC22A7	SLC22A7	1.61262	3.70336	2.29649	68.848
1441	13564	PLCL2	PLCL2	1.61261	48.7951	30.2585	68.848
1442	18323	TMEM62	TMEM62	1.61254	122.489	75.9603	68.848
1443	7389	GPS1	GPS1	1.61246	440.87	273.415	68.848
1444	14082	PRKD2	PRKD2	1.61204	276.244	171.363	68.848
1445	13277	PFKL	PFKL	1.61129	843.416	523.442	68.848
1446	19028	UBA7	UBA7	1.61062	241.991	150.247	68.848
1447	4419	CTRL	CTRL	1.60912	6.5661	4.08057	68.848
1448	6598	FOXB1	FOXB1	1.60907	4.67475	2.90526	68.848
1449	2818	C9orf80	C9orf80	1.60883	42.9719	26.71	68.848
1450	12967	PARVG	PARVG	1.60864	167.314	104.01	68.848
1451	2557	C5orf30	C5orf30	1.60855	70.9462	44.1055	68.848
1452	16188	SLC25A10	SLC25A10	1.60768	242.812	151.033	68.848
1453	9546	LGSN	LGSN	1.60743	54.2123	33.7261	68.848
1454	1345	B3GNTL1	B3GNTL1	1.60737	27.573	17.1541	68.848
1455	2461	C3orf1	C3orf1	1.60709	400.553	249.241	68.848
1456	110	ABCG8	ABCG8	1.60691	8.81496	5.48565	68.848
1457	8088	HS3ST4	HS3ST4	1.6062	95.034	59.1669	68.848
1458	6334	FCRL2	FCRL2	1.60617	109.26	68.025	68.848
1459	4472	CXCL10	CXCL10	1.60602	1022.31	636.549	68.848
1460	19355	VDAC1	VDAC1	1.60413	754.965	470.637	68.848
1461	18410	TNFAIP8L1	TNFAIP8L1	1.60383	50.0167	31.1857	68.848
1462	10625	2015-03-01	2015-03-01	1.60331	38.0381	23.7248	68.848
1463	17981	THNSL1	THNSL1	1.60279	72.2082	45.0515	68.848
1464	6962	GEMIN7	GEMIN7	1.59968	83.2442	52.0381	68.848
1465	7394	GPT2	GPT2	1.59958	380.028	237.58	69.2437
1466	11737	NDUFB9	NDUFB9	1.5993	796.159	497.817	69.2437
1467	1659	BTN2A2	BTN2A2	1.59929	110.923	69.3577	69.2437
1468	15135	RNPEPL1	RNPEPL1	1.59815	336.857	210.78	69.2437
1469	9662	LOC100124692	LOC100124692	1.59722	31.7933	19.9054	69.2437
1470	15325	RPTOR	RPTOR	1.59687	227.306	142.345	69.2437
1471	17367	STAT4	STAT4	1.59573	38.7566	24.2877	69.2437
1472	1897	C14orf184	C14orf184	1.59532	1.43526	0.899673	69.2437
1473	1813	C12orf4	C12orf4	1.59498	90.6962	56.8634	69.2437
1474	15356	RRS1	RRS1	1.59391	137.324	86.1558	69.2437
1475	11924	NLN	NLN	1.59379	122.751	77.018	69.2437
1476	2656	C6orf62	C6orf62	1.59368	499.206	313.241	69.2437
1477	18437	TNFSF12-TNFSF13	TNFSF12-TNFSF13	1.59258	66.9139	42.0159	69.2437
1478	8378	IL17A	IL17A	1.59005	3.12803	1.96726	69.2437
1479	10863	MFNG	MFNG	1.58936	106.786	67.1881	69.2437
1480	14016	PRDM1	PRDM1	1.58881	296.804	186.809	69.2437
1481	16288	SLC35A2	SLC35A2	1.58871	222.116	139.809	69.2437
1482	7905	HLA-DOA	HLA-DOA	1.58815	382.193	240.653	69.2437
1483	6485	FLJ25363	FLJ25363	1.58735	1.8738	1.18046	69.2437
1484	15903	SFXN1	SFXN1	1.58691	390.078	245.809	69.2437
1485	17176	SPP2	SPP2	1.58673	1.18532	0.747017	69.2437
1486	1786	C11orf92	C11orf92	1.5862	635.858	400.868	69.2437
1487	5039	DMXL2	DMXL2	1.58471	151.719	95.7396	69.2437
1488	1267	ATP8A1	ATP8A1	1.58467	169.778	107.138	69.2437
1489	14449	PYDC1	PYDC1	1.58435	21.7729	13.7425	69.2437
1490	9213	KPRP	KPRP	1.58389	75.8493	47.8881	69.2437
1491	6339	FCRLA	FCRLA	1.58318	105.975	66.938	69.2437
1492	4478	CXCL17	CXCL17	1.58266	1083.79	684.792	69.2437
1493	9574	LILRA4	LILRA4	1.58235	34.062	21.5262	69.2437
1494	15790	SERPINA10	SERPINA10	1.58227	19.2218	12.1483	69.2437
1495	8618	ISX	ISX	1.58165	19.4757	12.3136	69.2437
1496	13453	PION	PION	1.58124	143.737	90.9016	69.2437
1497	12911	PANK4	PANK4	1.58112	88.8311	56.1826	69.2437
1498	9763	LOC100240735	LOC100240735	1.58087	3.25816	2.06099	69.2437
1499	16133	SLC17A2	SLC17A2	1.5801	1.72674	1.09281	69.2437
1500	8499	INPP4A	INPP4A	1.58005	269.03	170.266	69.2437
1501	1875	C14orf145	C14orf145	1.57913	33.801	21.4048	69.2437
1502	5609	ENTPD1	ENTPD1	1.57816	260.943	165.346	69.2437
1503	7470	GRSF1	GRSF1	1.57759	425.605	269.782	69.2437
1504	8605	ISCU	ISCU	1.57695	193.579	122.756	69.2437
1505	1606	BRI3BP	BRI3BP	1.57641	47.9519	30.4185	69.2437
1506	15326	RPUSD1	RPUSD1	1.57622	129.929	82.4306	69.2437
1507	4690	DCAF8L1	DCAF8L1	1.57518	3.14268	1.99512	69.2437
1508	3535	CEACAM19	CEACAM19	1.57442	87.3174	55.4601	69.2437
1509	4176	CPN2	CPN2	1.57352	7.94818	5.05121	69.2437
1510	3427	CDCA2	CDCA2	1.57309	68.528	43.5627	69.2437
1511	434	AGPAT3	AGPAT3	1.57285	408.118	259.476	69.2437
1512	16339	SLC39A5	SLC39A5	1.57273	123.011	78.2149	69.2437
1513	2402	C2orf29	C2orf29	1.57238	214.446	136.383	69.2437
1514	18053	TJP3	TJP3	1.57206	134.847	85.7774	69.2437
1515	19353	VCX	VCX	1.57122	5.18033	3.29702	69.2437
1516	15095	RNF207	RNF207	1.57058	92.4297	58.8507	69.2437
1517	2012	C17orf44	C17orf44	1.5687	16.6779	10.6317	69.2437
1518	12080	NR1H4	NR1H4	1.56846	8.46095	5.39443	69.2437
1519	15764	2015-09-02	2015-09-02	1.56761	1294.95	826.069	69.2437
1520	5731	ESRP1	ESRP1	1.56528	599.16	382.781	69.2437
1521	4482	CXCL5	CXCL5	1.56474	578.031	369.411	69.2437
1522	7120	GLYCTK	GLYCTK	1.56439	37.6777	24.0846	69.2437
1523	6550	FLVCR2	FLVCR2	1.56438	75.3239	48.1493	69.2437
1524	18544	TPI1P3	TPI1P3	1.56411	0.742292	0.474577	69.2437
1525	18662	TRIM40	TRIM40	1.56355	1.38642	0.886717	69.2437
1526	8916	KIAA0101	KIAA0101	1.56303	197.786	126.54	69.2437
1527	50	AAMP	AAMP	1.56269	352.761	225.739	69.2437
1528	9211	KPNA7	KPNA7	1.56156	11.7492	7.52399	69.2437
1529	3809	CKMT2	CKMT2	1.56118	24.4527	15.6629	69.2437
1530	2824	C9orf91	C9orf91	1.56061	101.536	65.0614	69.2437
1531	15768	2015-09-06	2015-09-06	1.56016	251.685	161.321	69.2437
1532	20264	ZNF576	ZNF576	1.55982	51.6785	33.1311	69.2437
1533	2728	C8orf44	C8orf44	1.55974	8.75941	5.61594	69.2437
1534	10946	MIIP	MIIP	1.55936	93.3282	59.8504	69.2437
1535	12236	NUP85	NUP85	1.55919	170.067	109.074	69.2437
1536	1803	C12orf39	C12orf39	1.55832	6.15801	3.9517	69.2437
1537	19197	UNC93B1	UNC93B1	1.55813	227.189	145.808	69.2437
1538	1827	C12orf65	C12orf65	1.55792	68.855	44.1968	69.2437
1539	458	AHDC1	AHDC1	1.55673	427.307	274.491	69.2437
1540	14537	RAB42	RAB42	1.55622	28.739	18.4672	69.2437
1541	17900	TEX264	TEX264	1.5545	125.183	80.5291	69.2437
1542	9187	KLRA1	KLRA1	1.55401	11.8554	7.62894	69.2437
1543	17660	TAPBP	TAPBP	1.55391	1676.24	1078.72	69.2437
1544	3597	CEP135	CEP135	1.55351	129.407	83.2997	69.2437
1545	14583	RAD51C	RAD51C	1.55346	68.6329	44.1806	69.2437
1546	17135	SPHK2	SPHK2	1.55289	73.866	47.5669	69.2437
1547	274	ADAM15	ADAM15	1.55268	820.237	528.272	69.2437
1548	14466	QPCTL	QPCTL	1.55207	85.8077	55.2859	69.2437
1549	4923	DHTKD1	DHTKD1	1.55078	195.058	125.781	69.2437
1550	2978	CARHSP1	CARHSP1	1.54987	367.149	236.891	69.2437
1551	14985	RIMS1	RIMS1	1.54957	20.2155	13.0459	69.2437
1552	18607	TRAPPC4	TRAPPC4	1.54922	139.831	90.2588	69.2437
1553	17909	TFAP2D	TFAP2D	1.54894	9.35184	6.03758	69.2437
1554	2542	C4orf50	C4orf50	1.54889	1.3299	0.858614	69.2437
1555	13376	PHPT1	PHPT1	1.54881	234.807	151.604	69.2437
1556	357	ADI1	ADI1	1.54848	1459.48	942.52	69.2437
1557	93	ABCC6P1	ABCC6P1	1.54826	9.46107	6.11079	69.2437
1558	12316	OIT3	OIT3	1.54808	7.62257	4.92388	69.2437
1559	6200	FANCD2	FANCD2	1.54722	107.017	69.1672	69.2437
1560	11142	MRPL11	MRPL11	1.5472	334.08	215.926	69.2437
1561	3247	CCNA2	CCNA2	1.54716	226.373	146.316	69.2437
1562	19141	UGDH	UGDH	1.54608	1141.94	738.604	69.2437
1563	13775	POLR3K	POLR3K	1.54605	105.301	68.1095	69.2437
1564	17986	THOC4	THOC4	1.54593	389.458	251.925	69.2437
1565	13217	PDZK1IP1	PDZK1IP1	1.54533	788.746	510.405	69.2437
1566	7122	GM2A	GM2A	1.54523	1334.29	863.491	69.2437
1567	5810	F10	F10	1.54511	45.7799	29.6288	69.2437
1568	3622	CES3	CES3	1.54481	64.4468	41.7183	69.2437
1569	12319	OLFM1	OLFM1	1.54469	1069.41	692.317	69.2437
1570	13954	PPP3CC	PPP3CC	1.54449	53.0664	34.3586	69.2437
1571	136	ABP1	ABP1	1.54447	136.268	88.2298	69.2437
1572	11544	NAP1L4	NAP1L4	1.54392	425.556	275.634	69.2437
1573	11293	MTDH	MTDH	1.54331	658.09	426.415	69.2437
1574	14686	RASSF3	RASSF3	1.54312	42.8761	27.7854	69.2437
1575	7616	HACL1	HACL1	1.54201	65.7976	42.6701	69.2437
1576	3416	CDC42EP3	CDC42EP3	1.54177	378.338	245.393	69.2437
1577	3018	CATSPERB	CATSPERB	1.54152	7.84838	5.09133	69.2437
1578	7620	HAGHL	HAGHL	1.54105	44.0059	28.5558	69.2437
1579	16266	SLC2A6	SLC2A6	1.53979	82.9576	53.8761	69.2437
1580	16556	SNAI3	SNAI3	1.53959	12.0715	7.8407	69.2437
1581	11732	NDUFB4	NDUFB4	1.53934	561.117	364.518	69.2437
1582	16128	SLC16A6	SLC16A6	1.5391	20.7207	13.4629	69.2437
1583	4077	COLEC10	COLEC10	1.53872	28.1324	18.283	69.2437
1584	17313	ST3GAL5	ST3GAL5	1.53787	138.152	89.8333	69.2437
1585	17502	SUPT4H1	SUPT4H1	1.53646	287.466	187.096	69.2437
1586	3198	CCDC88B	CCDC88B	1.53633	241.063	156.908	69.2437
1587	20449	ZNF835	ZNF835	1.53617	5.43975	3.54111	69.2437
1588	10721	MCM4	MCM4	1.53598	622.605	405.346	69.2437
1589	17202	SPR	SPR	1.53585	226.729	147.625	69.2437
1590	13471	PITPNC1	PITPNC1	1.53489	104.602	68.1498	69.2437
1591	5125	DNPEP	DNPEP	1.53444	207.99	135.548	69.2437
1592	18879	TTC9B	TTC9B	1.53422	0.775181	0.505262	69.2437
1593	16537	SMPDL3B	SMPDL3B	1.53399	117	76.272	69.2437
1594	2855	CABP4	CABP4	1.533	4.92961	3.21566	69.2437
1595	18592	TRAFD1	TRAFD1	1.53119	271.943	177.602	69.2437
1596	15906	SFXN4	SFXN4	1.52997	119.223	77.9249	69.2437
1597	6378	FGD6	FGD6	1.52945	228.372	149.317	69.2437
1598	974	ARHGEF3	ARHGEF3	1.52904	137.558	89.9637	69.8396
1599	13633	PLS1	PLS1	1.52891	244.149	159.688	69.8396
1600	2983	CARS	CARS	1.52878	170.682	111.646	69.8396
1601	527	AKT2	AKT2	1.52874	1239.94	811.085	69.8396
1602	9413	LARP1	LARP1	1.52819	771.034	504.542	69.8396
1603	5207	DRD1	DRD1	1.52751	10.9557	7.17225	69.8396
1604	19118	UBXN8	UBXN8	1.52724	37.3548	24.4591	69.8396
1605	6909	GCA	GCA	1.5272	106.894	69.9937	69.8396
1606	14640	RAPGEF1	RAPGEF1	1.52651	447.111	292.897	69.8396
1607	2775	C9orf150	C9orf150	1.52631	150.663	98.711	69.8396
1608	6066	FAM35B2	FAM35B2	1.52621	9.82845	6.43979	69.8396
1609	18883	TTF2	TTF2	1.52574	166.949	109.421	69.8396
1610	19090	UBLCP1	UBLCP1	1.52557	116.175	76.1517	69.8396
1611	16236	SLC26A4	SLC26A4	1.52411	81.0363	53.1697	69.8396
1612	2449	C2orf88	C2orf88	1.52373	38.9596	25.5686	69.8396
1613	18819	TSPY4	TSPY4	1.52365	56.7943	37.275	69.8396
1614	12747	ORM1	ORM1	1.52363	106.382	69.8218	69.8396
1615	16177	SLC22A8	SLC22A8	1.52346	2.70476	1.7754	69.8396
1616	16164	SLC22A18AS	SLC22A18AS	1.52338	17.0923	11.22	69.8396
1617	866	APOH	APOH	1.52322	58.0745	38.1261	69.8396
1618	12178	NUB1	NUB1	1.52096	261.347	171.831	69.8396
1619	6658	FRG2B	FRG2B	1.5209	12.4758	8.20293	69.8396
1620	370	ADORA3	ADORA3	1.52085	44.5324	29.2813	69.8396
1621	5842	FADS2	FADS2	1.51966	1145.3	753.653	69.8396
1622	6067	FAM35B	FAM35B	1.51963	31.91	20.9986	69.8396
1623	13752	POLR2B	POLR2B	1.51892	763.575	502.708	69.8396
1624	17110	SPCS3	SPCS3	1.51879	499.051	328.584	69.8396
1625	9926	LOC285629	LOC285629	1.5184	33.158	21.8374	69.8396
1626	16557	SNAP23	SNAP23	1.51832	223.048	146.904	69.8396
1627	5083	DNAJC1	DNAJC1	1.51798	95.5296	62.9322	69.8396
1628	14627	RANBP6	RANBP6	1.51639	122.101	80.5207	69.8396
1629	15678	SEC11C	SEC11C	1.51613	903.373	595.84	69.8396
1630	2954	CAPN6	CAPN6	1.51596	214.25	141.33	69.8396
1631	14269	PSMC5	PSMC5	1.51519	425.661	280.929	69.8396
1632	2108	C19orf47	C19orf47	1.51488	381.013	251.514	69.8396
1633	11341	MTUS1	MTUS1	1.51441	517.988	342.039	69.8396
1634	14833	REM1	REM1	1.51422	9.8069	6.47654	69.8396
1635	20414	ZNF781	ZNF781	1.51392	8.1583	5.38888	69.8396
1636	12857	PABPC5	PABPC5	1.51228	7.34348	4.8559	69.8396
1637	9772	LOC100272146	LOC100272146	1.51137	17.434	11.5353	69.8396
1638	9099	KISS1R	KISS1R	1.50951	8.06063	5.33992	69.8396
1639	17138	SPIB	SPIB	1.5092	325.535	215.701	69.8396
1640	9837	LOC152225	LOC152225	1.50849	6.93981	4.6005	69.8396
1641	6371	FGA	FGA	1.50667	790.432	524.621	69.8396
1642	15498	SAP30BP	SAP30BP	1.50452	168.619	112.074	69.8396
1643	5895	FAM120A	FAM120A	1.50351	687.847	457.495	69.8396
1644	17245	SRP19	SRP19	1.50301	81.891	54.4848	69.8396
1645	5446	EHMT1	EHMT1	1.50281	268.056	178.37	69.8396
1646	16402	SLC6A20	SLC6A20	1.50198	43.9318	29.2493	69.8396
1647	6927	GCNT2	GCNT2	1.50186	243.587	162.191	69.8396
1648	10736	MDFIC	MDFIC	1.50117	243.224	162.023	69.8396
1649	15959	SH3D20	SH3D20	1.50088	6.64109	4.42479	69.8396
1650	16328	SLC38A8	SLC38A8	1.50069	5.8432	3.89368	69.8396
1651	10980	MLF2	MLF2	1.50007	1179.99	786.627	69.8396
1652	8399	IL1F7	IL1F7	1.49927	2.83438	1.8905	69.8396
1653	3166	CCDC63	CCDC63	1.49916	1.00868	0.672829	69.8396
1654	18818	TSPY3	TSPY3	1.4989	396.564	264.57	69.8396
1655	17213	SPTB	SPTB	1.49865	235.076	156.859	69.8396
1656	9369	KYNU	KYNU	1.49834	490.43	327.316	69.8396
1657	7601	H2AFX	H2AFX	1.49794	373.659	249.448	69.8396
1658	5008	DLL3	DLL3	1.49747	199.839	133.451	69.8396
1659	13329	PHB2	PHB2	1.4968	952.751	636.527	69.8396
1660	18075	TLR4	TLR4	1.49665	185.311	123.817	69.8396
1661	16310	SLC35F5	SLC35F5	1.49502	286.881	191.891	69.8396
1662	10681	MBNL1	MBNL1	1.49484	508.772	340.353	69.8396
1663	4136	COX4I1	COX4I1	1.49474	1415.67	947.101	69.8396
1664	5774	EXOC1	EXOC1	1.49448	281.952	188.662	69.8396
1665	3315	CD1D	CD1D	1.49425	20.6549	13.8229	69.8396
1666	3881	CLEC5A	CLEC5A	1.49357	64.7771	43.3706	69.8396
1667	17965	THAP4	THAP4	1.49153	201.074	134.81	69.8396
1668	9498	LECT2	LECT2	1.49094	2.14447	1.43834	69.8396
1669	10937	MID1IP1	MID1IP1	1.49042	260.649	174.883	69.8396
1670	2757	C9orf114	C9orf114	1.48991	93.1316	62.5083	69.8396
1671	18975	TWF2	TWF2	1.48895	164.881	110.736	69.8396
1672	3924	CLSPN	CLSPN	1.48842	68.8086	46.2294	69.8396
1673	9622	LITAF	LITAF	1.48841	924.688	621.261	69.8396
1674	13501	PKMYT1	PKMYT1	1.48812	152.164	102.253	69.8396
1675	13873	PPIF	PPIF	1.48777	673.848	452.925	69.8396
1676	11833	NFKBIE	NFKBIE	1.48762	131.984	88.7213	69.8396
1677	5419	EFR3A	EFR3A	1.48672	374.616	251.974	69.8396
1678	9641	LMNB1	LMNB1	1.48633	324.78	218.511	69.8396
1679	8045	HPCAL1	HPCAL1	1.48631	219.615	147.758	69.8396
1680	10220	LPCAT1	LPCAT1	1.48519	2384.43	1605.47	69.8396
1681	16074	SKIV2L2	SKIV2L2	1.48355	196.792	132.649	69.8396
1682	2776	C9orf152	C9orf152	1.4834	59.1667	39.8859	69.8396
1683	9244	KRT32	KRT32	1.48331	7.38914	4.98151	69.8396
1684	15969	SH3RF2	SH3RF2	1.48237	225.231	151.939	69.8396
1685	4304	CSF1	CSF1	1.48226	183.631	123.886	69.8396
1686	5074	DNAJC11	DNAJC11	1.48223	167.221	112.817	69.8396
1687	19645	WWP1	WWP1	1.48222	258.532	174.422	69.8396
1688	4159	CPA5	CPA5	1.48192	3.89155	2.62602	69.8396
1689	10613	MAPKAP1	MAPKAP1	1.48161	247.812	167.259	69.8396
1690	5592	ENO1	ENO1	1.48154	10727.5	7240.78	69.8396
1691	5699	ERH	ERH	1.48099	403.859	272.695	69.8396
1692	3261	CCNG2	CCNG2	1.48064	211.294	142.704	69.8396
1693	6341	FDFT1	FDFT1	1.4806	891.76	602.295	69.8396
1694	16093	SLC10A5	SLC10A5	1.47895	2.63953	1.78473	69.8396
1695	7404	GRAMD1A	GRAMD1A	1.47856	316.385	213.982	69.8396
1696	7688	HCLS1	HCLS1	1.47789	693.943	469.549	69.8396
1697	6065	FAM35A	FAM35A	1.47785	91.8771	62.1695	69.8396
1698	4157	CPA3	CPA3	1.47763	222.278	150.429	69.8396
1699	16153	SLC1A7	SLC1A7	1.47672	26.4186	17.89	69.8396
1700	20490	ZPBP2	ZPBP2	1.47666	1.9032	1.28885	69.8396
1701	89	ABCC2	ABCC2	1.47648	475.197	321.844	69.8396
1702	12460	OR2B6	OR2B6	1.47594	3.44935	2.33706	69.8396
1703	18655	TRIM34	TRIM34	1.47507	36.3065	24.6134	69.8396
1704	4209	CR1	CR1	1.47464	92.8987	62.9976	69.8396
1705	13104	PCP4L1	PCP4L1	1.47461	273.061	185.174	69.8396
1706	6217	FASN	FASN	1.47456	2145.81	1455.22	69.8396
1707	1693	C10orf125	C10orf125	1.47414	110.878	75.2156	69.8396
1708	18438	TNFSF12	TNFSF12	1.47365	92.4765	62.7534	69.8396
1709	6860	GAPT	GAPT	1.47246	18.4693	12.5431	69.8396
1710	5676	ERAP1	ERAP1	1.47227	429.229	291.542	69.8396
1711	14690	RASSF7	RASSF7	1.47213	199.537	135.543	69.8396
1712	13228	PECR	PECR	1.47124	65.0071	44.1852	69.8396
1713	453	AGXT	AGXT	1.46992	23.9456	16.2904	69.8396
1714	7923	HLA-L	HLA-L	1.46986	16.3086	11.0953	69.8396
1715	59	AATK	AATK	1.46914	81.4709	55.4548	69.8396
1716	17930	TFR2	TFR2	1.46798	62.653	42.6798	69.8396
1717	6034	FAM199X	FAM199X	1.46781	171.619	116.922	69.8396
1718	16286	SLC34A3	SLC34A3	1.46761	9.57766	6.52602	69.8396
1719	17330	ST8SIA1	ST8SIA1	1.46682	52.6636	35.9032	69.8396
1720	3587	CENPM	CENPM	1.46672	105.562	71.9713	69.8396
1721	19367	VEZT	VEZT	1.46669	198.767	135.52	69.8396
1722	10825	METRN	METRN	1.46619	69.1581	47.1685	69.8396
1723	13663	PML	PML	1.46564	628.599	428.892	69.8396
1724	5115	DNM1L	DNM1L	1.46556	411.212	280.583	69.8396
1725	5553	EMB	EMB	1.46529	280.951	191.737	69.8396
1726	3460	CDHR2	CDHR2	1.46511	5.12869	3.50054	69.8396
1727	9656	LNPEP	LNPEP	1.4637	49.9316	34.1134	69.8396
1728	74	ABCA9	ABCA9	1.46305	19.3395	13.2186	69.8396
1729	8108	HSD17B4	HSD17B4	1.46272	271.13	185.36	69.8396
1730	10292	LRRC26	LRRC26	1.46267	3.29956	2.25585	69.8396
1731	9101	KITLG	KITLG	1.46252	432.116	295.46	69.8396
1732	5165	DPF3	DPF3	1.46225	3.98921	2.72814	69.8396
1733	711	ANKRD32	ANKRD32	1.46117	42.364	28.9931	69.8396
1734	9341	KRTAP5-10	KRTAP5-10	1.46106	8.11136	5.55169	69.8396
1735	5716	ERP44	ERP44	1.46015	249.617	170.953	69.8396
1736	19925	ZIC3	ZIC3	1.46011	22.1691	15.1831	69.8396
1737	5852	FAIM3	FAIM3	1.46009	183.073	125.385	70.6007
1738	8236	IDH2	IDH2	1.45964	839.753	575.316	70.6007
1739	4445	CUEDC1	CUEDC1	1.45924	109.048	74.7292	70.6007
1740	3667	CHAF1B	CHAF1B	1.45911	91.3688	62.6194	70.6007
1741	15599	SCLY	SCLY	1.45902	70.9276	48.6132	70.6007
1742	3243	CCL7	CCL7	1.45825	13.2736	9.10241	70.6007
1743	15873	SFRS12	SFRS12	1.45801	147.08	100.878	70.6007
1744	2200	C1orf174	C1orf174	1.4574	100.804	69.1673	70.6007
1745	283	ADAM28	ADAM28	1.45474	147.659	101.502	70.6007
1746	14475	QSOX1	QSOX1	1.4544	811.434	557.918	70.6007
1747	17339	STAC3	STAC3	1.45383	20.873	14.3572	70.6007
1748	13259	PEX2	PEX2	1.45381	299.413	205.95	70.6007
1749	3036	CBR1	CBR1	1.45327	2409.17	1657.76	70.6007
1750	19957	ZNF100	ZNF100	1.4531	45.7574	31.4895	70.6007
1751	19496	WDFY4	WDFY4	1.45298	183.378	126.209	70.6007
1752	13793	PON2	PON2	1.45274	522.266	359.505	70.6007
1753	196	ACOX1	ACOX1	1.45261	304.509	209.628	70.6007
1754	5693	EREG	EREG	1.45248	405.551	279.212	70.6007
1755	4315	CSK	CSK	1.45134	382.5	263.55	70.6007
1756	19412	VPS29	VPS29	1.45094	279.035	192.313	70.6007
1757	11534	NAMPT	NAMPT	1.45022	3588.31	2474.33	70.6007
1758	1447	BCL2L12	BCL2L12	1.44943	86.8405	59.9134	70.6007
1759	11951	NME4	NME4	1.44871	395.607	273.076	70.6007
1760	6483	FLJ23867	FLJ23867	1.44842	452.056	312.102	70.6007
1761	8659	ITIH4	ITIH4	1.44718	37.3075	25.7794	70.6007
1762	10331	LRRC61	LRRC61	1.44666	101.764	70.3438	70.6007
1763	2050	C17orf86	C17orf86	1.44614	39.3791	27.2306	70.6007
1764	4164	CPD	CPD	1.44563	1038.45	718.34	70.6007
1765	19580	WFDC3	WFDC3	1.4456	33.0535	22.865	70.6007
1766	12784	OTOA	OTOA	1.4454	5.88495	4.07149	70.6007
1767	3300	CD101	CD101	1.44359	25.1748	17.439	70.6007
1768	4429	CTSL1	CTSL1	1.44332	856.176	593.199	70.6007
1769	17175	SPP1	SPP1	1.44328	15000.1	10393.1	70.6007
1770	14427	PVRL2	PVRL2	1.44287	566.726	392.777	70.6007
1771	11791	NEU1	NEU1	1.44284	604.811	419.182	70.6007
1772	10535	MAN1A1	MAN1A1	1.44205	330.097	228.908	70.6007
1773	5099	DNAJC7	DNAJC7	1.44146	218.408	151.518	70.6007
1774	15744	SEMG1	SEMG1	1.44081	1.37865	0.956857	70.6007
1775	15941	SH2D2A	SH2D2A	1.43828	46.7661	32.5152	70.6007
1776	16199	SLC25A20	SLC25A20	1.43807	46.3998	32.2653	70.6007
1777	12233	NUP54	NUP54	1.43776	267.401	185.984	70.6007
1778	11394	MYBPH	MYBPH	1.43709	11.0032	7.65664	70.6007
1779	19518	WDR3	WDR3	1.43708	227.89	158.578	70.6007
1780	8021	HOXB5	HOXB5	1.43705	90.1047	62.7011	70.6007
1781	19278	USP40	USP40	1.43698	171.147	119.102	70.6007
1782	5247	DTWD2	DTWD2	1.43695	27.9851	19.4754	70.6007
1783	7910	HLA-DQA1	HLA-DQA1	1.43695	1457.51	1014.31	70.6007
1784	9486	LDHB	LDHB	1.43625	2675.65	1862.95	70.6007
1785	7957	HMOX2	HMOX2	1.43482	191.4	133.397	70.6007
1786	18037	TIMM8B	TIMM8B	1.43477	257.697	179.609	70.6007
1787	1040	ARPC1B	ARPC1B	1.43399	1153.13	804.143	70.6007
1788	2381	C22orf41	C22orf41	1.4338	5.0651	3.53265	70.6007
1789	17719	TBC1D22B	TBC1D22B	1.43342	85.098	59.3671	70.6007
1790	10657	MAT2B	MAT2B	1.43263	257.801	179.949	70.6007
1791	14934	RHBDD1	RHBDD1	1.43172	46.5676	32.5256	70.6007
1792	18497	TOMM70A	TOMM70A	1.43035	429.807	300.491	70.6007
1793	4829	DEFB126	DEFB126	1.43029	2.18318	1.52639	70.6007
1794	6204	FANCI	FANCI	1.43024	363.775	254.345	70.6007
1795	13330	PHB	PHB	1.43018	602.689	421.408	70.6007
1796	7786	HGS	HGS	1.42997	368.293	257.553	70.6007
1797	10165	LOC729678	LOC729678	1.42926	104.246	72.9368	70.6007
1798	363	ADM2	ADM2	1.42657	116.503	81.6666	70.6007
1799	1781	C11orf85	C11orf85	1.42617	2.60966	1.82985	70.6007
1800	14661	RASA4	RASA4	1.42599	48.2779	33.8557	70.6007
1801	15881	SFRS1	SFRS1	1.4253	451.382	316.692	70.6007
1802	13957	PPP4C	PPP4C	1.42512	448.102	314.432	70.6007
1803	4725	DCTPP1	DCTPP1	1.42483	417.435	292.972	70.6007
1804	9059	KIF21B	KIF21B	1.42467	97.3486	68.3304	70.6007
1805	11707	NDST4	NDST4	1.42447	13.3982	9.40579	70.6007
1806	17562	SYNPO2L	SYNPO2L	1.42392	25.3316	17.7901	70.6007
1807	12829	P2RX7	P2RX7	1.42357	28.1035	19.7416	70.6007
1808	17018	SOST	SOST	1.4229	667.179	468.886	70.6007
1809	3941	CMBL	CMBL	1.42275	491.164	345.222	70.6007
1810	19077	UBE2Z	UBE2Z	1.42197	423.557	297.867	70.6007
1811	5732	ESRP2	ESRP2	1.4218	272.054	191.345	70.6007
1812	4203	CPXCR1	CPXCR1	1.42179	0.63403	0.445939	70.6007
1813	4376	CT47A6	CT47A6	1.42176	0.87114	0.612718	70.6007
1814	3347	CD37	CD37	1.41916	394.48	277.967	70.6007
1815	9116	KLF1	KLF1	1.41905	1.17	0.824495	70.6007
1816	10246	LRCH4	LRCH4	1.41871	202.632	142.829	70.6007
1817	19663	XIST	XIST	1.41844	1793.42	1264.37	70.6007
1818	1169	ATG3	ATG3	1.4181	190.174	134.105	70.6007
1819	12162	NTHL1	NTHL1	1.41808	67.7198	47.7546	70.6007
1820	16457	SLFN12	SLFN12	1.41779	26.631	18.7835	70.6007
1821	17377	STEAP1	STEAP1	1.41762	208.166	146.841	70.6007
1822	1522	BIRC3	BIRC3	1.41731	516.429	364.373	70.6007
1823	8777	KCNE2	KCNE2	1.4172	6.2472	4.40814	70.6007
1824	18130	TMED5	TMED5	1.41697	322.138	227.343	70.6007
1825	10548	MANF	MANF	1.41688	266.44	188.047	70.6007
1826	8208	HYLS1	HYLS1	1.41648	35.1979	24.8488	70.6007
1827	3773	CHURC1	CHURC1	1.41607	172.341	121.703	70.6007
1828	18727	TRNT1	TRNT1	1.41601	45.1696	31.8992	70.6007
1829	15798	SERPINA6	SERPINA6	1.41572	8.06579	5.69731	70.6007
1830	3815	CLCA1	CLCA1	1.41533	2.20126	1.5553	70.6007
1831	2601	C6orf129	C6orf129	1.41491	138.209	97.6806	70.6007
1832	4390	CTBS	CTBS	1.41476	111.099	78.5282	70.6007
1833	12271	OAZ1	OAZ1	1.41457	1922.17	1358.84	70.6007
1834	12266	OAS1	OAS1	1.41434	363.393	256.934	70.6007
1835	1374	BAHD1	BAHD1	1.41362	150.615	106.546	70.6007
1836	6376	FGD4	FGD4	1.41312	103.123	72.9751	70.6007
1837	18535	TPCN1	TPCN1	1.41271	180.047	127.447	70.6007
1838	4360	CSTF2T	CSTF2T	1.41161	115.587	81.8831	70.6007
1839	13296	PGBD3	PGBD3	1.41036	19.3534	13.7222	70.6007
1840	7492	GSTA2	GSTA2	1.41021	87.5116	62.0555	70.6007
1841	2740	C8orf73	C8orf73	1.40977	248.812	176.491	70.6007
1842	20105	ZNF341	ZNF341	1.40842	28.4687	20.2132	70.6007
1843	18880	TTC9C	TTC9C	1.4084	51.5716	36.6171	70.6007
1844	17336	STAB1	STAB1	1.40803	356.024	252.852	70.6007
1845	2965	CAPZA1	CAPZA1	1.40722	675.384	479.943	70.6007
1846	12838	P2RY6	P2RY6	1.40656	100.875	71.7177	70.6007
1847	4001	CNTD1	CNTD1	1.40654	11.4094	8.11169	70.6007
1848	582	ALMS1P	ALMS1P	1.40639	1.96579	1.39775	70.6007
1849	10536	MAN1A2	MAN1A2	1.40585	174.55	124.16	70.6007
1850	16351	SLC43A2	SLC43A2	1.40585	206.46	146.858	70.6007
1851	3336	CD300C	CD300C	1.40517	19.0512	13.5579	70.6007
1852	13795	POP1	POP1	1.40427	61.4114	43.7319	70.6007
1853	2173	C1orf125	C1orf125	1.40357	17.6193	12.5532	70.6007
1854	8673	ITPR1	ITPR1	1.40282	137.485	98.0056	70.6007
1855	10981	MLH1	MLH1	1.40235	69.557	49.6003	70.6007
1856	20120	ZNF367	ZNF367	1.40217	75.8077	54.0644	70.6007
1857	1299	AUP1	AUP1	1.40194	555.005	395.884	70.6007
1858	15393	RTN4RL2	RTN4RL2	1.40181	46.2057	32.9613	70.6007
1859	7716	HDHD1A	HDHD1A	1.40168	102.45	73.0911	70.6007
1860	19499	WDR12	WDR12	1.40162	176.807	126.145	70.6007
1861	13200	PDS5A	PDS5A	1.4013	378.454	270.073	70.6007
1862	13713	POC1B	POC1B	1.40051	85.3052	60.9103	70.6007
1863	14841	RER1	RER1	1.39988	439.608	314.033	70.6007
1864	5261	DUS2L	DUS2L	1.39936	49.2139	35.1688	70.6007
1865	846	APOB48R	APOB48R	1.39902	102.923	73.5677	70.6007
1866	17280	SSNA1	SSNA1	1.39724	163.397	116.942	70.6007
1867	1371	BAGE2	BAGE2	1.39708	8.46485	6.05896	70.6007
1868	3931	CLTC	CLTC	1.39635	1328.85	951.661	70.6007
1869	5616	ENTPD8	ENTPD8	1.39611	65.0508	46.5943	70.6007
1870	19221	UQCRB	UQCRB	1.39583	464.282	332.621	70.6007
1871	111	ABHD10	ABHD10	1.39567	153.532	110.005	70.6007
1872	17431	STRN4	STRN4	1.39496	363.967	260.917	70.6007
1873	18562	TPRN	TPRN	1.3942	87.9095	63.0536	70.6007
1874	4794	DDX60	DDX60	1.39346	262.788	188.586	70.6007
1875	13970	PPWD1	PPWD1	1.39344	47.5816	34.1468	70.6007
1876	7121	GLYR1	GLYR1	1.3933	249.77	179.265	70.6007
1877	2900	CALCOCO2	CALCOCO2	1.39316	325.672	233.766	70.6007
1878	14092	PRLHR	PRLHR	1.39304	6.24874	4.48568	71.675
1879	18765	TSC22D4	TSC22D4	1.39277	189.187	135.835	71.675
1880	2214	C1orf200	C1orf200	1.39226	1.12912	0.811001	71.675
1881	19655	XCL1	XCL1	1.39161	18.8768	13.5647	71.675
1882	12268	OAS3	OAS3	1.39121	824.956	592.979	71.675
1883	11851	NGLY1	NGLY1	1.39109	66.8007	48.0205	71.675
1884	20132	ZNF395	ZNF395	1.39102	428.18	307.818	71.675
1885	941	ARHGAP27	ARHGAP27	1.39079	226.031	162.52	71.675
1886	13169	PDGFRA	PDGFRA	1.38981	657.107	472.805	71.675
1887	18751	TRPV2	TRPV2	1.38944	128.235	92.2927	71.675
1888	14271	PSMD10	PSMD10	1.38897	1017.98	732.905	71.675
1889	12592	OR52E6	OR52E6	1.38889	0.416021	0.299536	71.675
1890	4524	CYB5A	CYB5A	1.38865	419.812	302.317	71.675
1891	11325	MTMR8	MTMR8	1.38762	5.19849	3.74634	71.675
1892	12315	OIP5	OIP5	1.3874	43.9501	31.678	71.675
1893	35	A2ML1	A2ML1	1.38668	1240.83	894.821	71.675
1894	11806	NEUROG3	NEUROG3	1.38636	98.5706	71.1005	71.675
1895	9980	LOC388242	LOC388242	1.38596	13.8288	9.97778	71.675
1896	13517	PLA2G16	PLA2G16	1.38589	357.527	257.976	71.675
1897	18199	TMEM156	TMEM156	1.38573	64.4606	46.5174	71.675
1898	367	ADORA1	ADORA1	1.38546	36.7184	26.5028	71.675
1899	19292	USP5	USP5	1.38529	476.966	344.307	71.675
1900	8553	IQCB1	IQCB1	1.38529	188.332	135.952	71.675
1901	19326	VAMP8	VAMP8	1.38304	572.047	413.615	71.675
1902	12270	OAT	OAT	1.38263	795.972	575.694	71.675
1903	4839	DEFB1	DEFB1	1.38198	291.776	211.129	71.675
1904	8262	IFIH1	IFIH1	1.38115	209.77	151.881	71.675
1905	8587	IRF7	IRF7	1.38048	211.701	153.353	71.675
1906	9753	LOC100190940	LOC100190940	1.38036	30.8053	22.3168	71.675
1907	5188	DPY19L1	DPY19L1	1.37989	458.186	332.045	71.675
1908	19661	XIRP1	XIRP1	1.37963	23.4161	16.9728	71.675
1909	17366	STAT3	STAT3	1.37944	901.307	653.388	71.675
1910	15813	SERPINB9	SERPINB9	1.37914	238.109	172.65	71.675
1911	6750	FZD5	FZD5	1.37907	143.901	104.347	71.675
1912	14882	RFX5	RFX5	1.3789	256.77	186.213	71.675
1913	7132	GMNN	GMNN	1.3789	178.176	129.216	71.675
1914	20359	ZNF700	ZNF700	1.37789	64.1381	46.548	71.675
1915	14577	RAD21	RAD21	1.37776	980.345	711.549	71.675
1916	20033	ZNF235	ZNF235	1.37747	16.0106	11.6232	71.675
1917	4152	COX8A	COX8A	1.37677	467.771	339.76	71.675
1918	10148	LOC728743	LOC728743	1.3767	35.9735	26.1301	71.675
1919	11378	MXD3	MXD3	1.37606	51.1502	37.1715	71.675
1920	1811	C12orf48	C12orf48	1.37496	90.5575	65.8618	71.675
1921	10843	METTL7B	METTL7B	1.37496	53.1596	38.6628	71.675
1922	5429	EGF	EGF	1.37472	62.8581	45.7244	71.675
1923	2089	C19orf25	C19orf25	1.37469	84.6981	61.6126	71.675
1924	15690	SEC22C	SEC22C	1.37368	47.3851	34.495	71.675
1925	340	ADCY7	ADCY7	1.37249	212.02	154.478	71.675
1926	10717	MCM2	MCM2	1.37241	782.864	570.429	71.675
1927	7682	HCG27	HCG27	1.37217	7.91398	5.76749	71.675
1928	9228	KRT15	KRT15	1.37203	12770.3	9307.62	71.675
1929	11070	MORC4	MORC4	1.37149	716.382	522.337	71.675
1930	13319	PGP	PGP	1.37113	74.137	54.0702	71.675
1931	15884	SFRS2	SFRS2	1.37076	486.262	354.74	71.675
1932	13433	PIK3CD	PIK3CD	1.37028	203.704	148.659	71.675
1933	2497	C3orf66	C3orf66	1.36944	4.30645	3.14467	71.675
1934	7968	HNF4G	HNF4G	1.36932	30.5067	22.2786	71.675
1935	14483	RAB10	RAB10	1.36914	817.193	596.866	71.675
1936	6674	FRRS1	FRRS1	1.36838	100.001	73.08	71.675
1937	1740	C11orf17	C11orf17	1.36736	80.2434	58.6848	71.675
1938	7131	GML	GML	1.3673	0.399524	0.292199	71.675
1939	19796	ZBTB8OS	ZBTB8OS	1.3673	32.3771	23.6796	71.675
1940	2024	C17orf58	C17orf58	1.36706	56.1458	41.0705	71.675
1941	12197	NUDT16	NUDT16	1.36692	144.276	105.548	71.675
1942	18587	TRAF3	TRAF3	1.36687	81.8062	59.8492	71.675
1943	1167	ATG2A	ATG2A	1.36656	147.255	107.756	71.675
1944	16146	SLC19A3	SLC19A3	1.36629	75.2836	55.1008	71.675
1945	15119	RNF43	RNF43	1.36619	219.619	160.753	71.675
1946	3168	CCDC64	CCDC64	1.36593	167.622	122.716	71.675
1947	1627	BSPRY	BSPRY	1.36586	126.951	92.9458	71.675
1948	14574	RAD18	RAD18	1.36492	39.4464	28.9003	71.675
1949	8534	INTS9	INTS9	1.36477	67.4523	49.424	71.675
1950	8920	KIAA0146	KIAA0146	1.36425	293.46	215.107	71.675
1951	818	APBA3	APBA3	1.36298	49.064	35.9976	71.675
1952	4422	CTSC	CTSC	1.36256	2048.24	1503.24	71.675
1953	14349	PTMA	PTMA	1.36231	3274.97	2403.98	71.675
1954	511	AKR1A1	AKR1A1	1.36162	465.688	342.012	71.675
1955	11720	NDUFA8	NDUFA8	1.36157	151.056	110.943	71.675
1956	14600	RAG1AP1	RAG1AP1	1.36108	353.005	259.356	71.675
1957	11190	MRPS11	MRPS11	1.36096	105.711	77.6737	71.675
1958	11388	MYBL1	MYBL1	1.3608	55.0956	40.4877	71.675
1959	1026	ARMC7	ARMC7	1.36037	74.0615	54.4422	71.675
1960	18202	TMEM160	TMEM160	1.35951	23.5002	17.2857	71.675
1961	9900	LOC284441	LOC284441	1.35927	21.3283	15.691	71.675
1962	17177	SPPL2A	SPPL2A	1.35917	163.403	120.223	71.675
1963	15755	SEPHS2	SEPHS2	1.35849	463.503	341.189	71.675
1964	13021	PCDHA12	PCDHA12	1.35813	26.6473	19.6206	71.675
1965	18421	TNFRSF13B	TNFRSF13B	1.35736	19.3027	14.2208	71.675
1966	19802	ZC3H12C	ZC3H12C	1.35719	82.0793	60.4775	71.675
1967	6829	GALNT11	GALNT11	1.35711	308.866	227.59	71.675
1968	769	ANXA11	ANXA11	1.35692	727.548	536.177	71.675
1969	3414	CDC42EP1	CDC42EP1	1.35589	452.851	333.988	71.675
1970	7498	GSTM1	GSTM1	1.35588	1375.24	1014.27	71.675
1971	8931	KIAA0319L	KIAA0319L	1.35569	248.362	183.2	71.675
1972	4798	DECR1	DECR1	1.35535	156.426	115.413	71.675
1973	18181	TMEM141	TMEM141	1.355	319.172	235.552	71.675
1974	4924	DHX15	DHX15	1.35421	323.191	238.657	71.675
1975	18750	TRPV1	TRPV1	1.35392	40.1604	29.6623	71.675
1976	15121	RNF4	RNF4	1.35375	175.323	129.509	71.675
1977	3282	CCR6	CCR6	1.35331	33.7816	24.9622	71.675
1978	8840	KCNQ3	KCNQ3	1.35324	22.7017	16.7758	71.675
1979	20426	ZNF799	ZNF799	1.35164	21.8699	16.1803	71.675
1980	14880	RFX3	RFX3	1.35155	22.2118	16.4342	71.675
1981	4609	CYSLTR2	CYSLTR2	1.35153	68.7154	50.8427	71.675
1982	6823	GALE	GALE	1.35105	232.529	172.111	71.675
1983	3509	CDKN3	CDKN3	1.35088	80.5485	59.6269	71.675
1984	6324	FCGR3B	FCGR3B	1.35025	136.23	100.892	71.675
1985	7800	HIBCH	HIBCH	1.34983	95.4408	70.7059	71.675
1986	8228	ICT1	ICT1	1.34982	110.544	81.8958	71.675
1987	203	ACP6	ACP6	1.3489	73.7661	54.686	71.675
1988	4338	CSPP1	CSPP1	1.34849	67.418	49.9952	71.675
1989	16185	SLC24A4	SLC24A4	1.34816	17.4893	12.9727	71.675
1990	10106	LOC647121	LOC647121	1.34804	24.0892	17.8697	71.675
1991	13432	PIK3CB	PIK3CB	1.34719	240.719	178.682	71.675
1992	17865	TEC	TEC	1.34713	17.5465	13.0251	71.675
1993	8390	IL18R1	IL18R1	1.34653	41.5538	30.86	71.675
1994	5863	FAM105A	FAM105A	1.34456	107.437	79.9044	71.675
1995	15167	RP2	RP2	1.34438	88.1184	65.546	71.675
1996	10676	MBIP	MBIP	1.34421	267.303	198.856	71.675
1997	17145	SPINK13	SPINK13	1.34301	9.23494	6.87632	71.675
1998	4163	CPB2	CPB2	1.34282	99.3732	74.0034	71.675
1999	6247	FBXL14	FBXL14	1.34178	136.511	101.739	71.675
[truncated: 18,532 more rows]
